# Supplementary material for: Proteomic analysis of acquired tamoxifen resistance in MCF-7 cells reveals expression signatures associated with enhanced migration
Source: Breast Cancer Res. 2012 Mar 14;14(2):R45. doi: 10.1186/bcr3144 (PMC3446379; doi:10.1186/bcr3144)
Supplement: Additional file 1 — (Table S1). List of all proteins identified in global proteomic analysis. The file contains 2,128 proteins that were identified and 2,088 proteins quantified, with IPI number, protein description, fold change and statistical P-value where applicable. [file bcr3144-S1.XLS]

## Sheet: Sheet2
	Description	Fold change (TamR/Ctrl)	t-test (p values)
IPI00025311	Isoform 1 of Breast carcinoma-amplified sequence 1	11.2803	1.30757e-06
IPI00017526	Protein S100-P	5.19681	2.32391e-08
IPI00796222	67 kDa protein	4.06543	3.16321e-05
IPI00640162	Lipase A, lysosomal acid, cholesterol esterase	3.77707	4.65464e-07
IPI00299024	Isoform 1 of Brain acid soluble protein 1	3.75627	1.3239e-05
IPI00218831	Isoform 1 of Glutathione S-transferase Mu 1	3.69936	8.57624e-07
IPI00183695	Protein S100-A10	3.15341	1.03008e-07
IPI00021267	Ephrin type-A receptor 2	2.80542	3.11868e-05
IPI00027341	Macrophage-capping protein	2.79691	2.34013e-07
IPI00943894	glycogen phosphorylase, liver form isoform 2	2.74413	7.9965e-06
IPI00031526	Uncharacterized protein C19orf43	2.69575
IPI00106687	Latexin	2.69022	1.28509e-05
IPI00339274	Histone H2A type 2-C	2.64746	0.00824565
IPI00646098	Isoform 3 of Band 4.1-like protein 1	2.54852	4.0113e-05
IPI00447020	Isoform 4 of Scavenger receptor class B member 1	2.52701	0.000361706
IPI00013895	Protein S100-A11	2.51385	2.98496e-05
IPI00914615	Uncharacterized protein	2.43588	7.60723e-05
IPI00455315	Isoform 1 of Annexin A2	2.41054	2.70472e-08
IPI00020004	Transmembrane protein 97	2.34447	0.000120723
IPI00291939	Structural maintenance of chromosomes protein 1A	2.30236	1.24688e-07
IPI00026663	Aldehyde dehydrogenase family 1 member A3	2.29982	1.5022e-06
IPI00926642	10 kDa protein	2.29413	0.368504
IPI00011604	Glycine cleavage system H protein, mitochondrial	2.28654	4.09926e-06
IPI00873559	zinc finger and BTB domain-containing protein 1 isoform 2	2.22622
IPI00386755	ERO1-like protein alpha	2.21514	8.73939e-08
IPI00297910	Tumor-associated calcium signal transducer 2	2.18765	1.0776e-06
IPI00027223	Isocitrate dehydrogenase [NADP] cytoplasmic	2.18493	9.00738e-07
IPI00903145	Radixin	2.17492	2.35609e-06
IPI00828081	Uncharacterized protein	2.17275	8.13506e-05
IPI00007935	Isoform 1 of PDZ and LIM domain protein 5	2.17102	3.39473e-06
IPI00103528	Isoform 2 of Ras association domain-containing protein 5	2.15339	0.0276492
IPI00219301	Myristoylated alanine-rich C-kinase substrate	2.14132	6.90218e-06
IPI00892674	Syndecan 1 variant	2.12087	0.0085508
IPI00016768	L-lactate dehydrogenase A-like 6B	2.11125	7.50687e-05
IPI00418202	Isoform 3 of Pyridoxal kinase	2.08818	3.81407e-05
IPI00657691	Isoform 5 of Dynamin-1	1.97083	0.000623429
IPI00010182	Isoform 1 of Acyl-CoA-binding protein	1.95026	2.5236e-05
IPI00010414	PDZ and LIM domain protein 1	1.93751	1.75077e-06
IPI00923597	cDNA FLJ39243 fis, clone OCBBF2008283, highly similar to Protein NDRG1	1.93589	0.000133412
IPI00384286	Alanine-glyoxylate aminotransferase homolog	1.91194	9.49548e-05
IPI00017704	Coactosin-like protein	1.91187	2.02413e-06
IPI00829891	Uncharacterized protein	1.90661	3.21833e-05
IPI00945201	Protein	1.88605	0.00136387
IPI00010214	Protein S100-A14	1.87392	0.000210721
IPI00761069	calpastatin isoform f	1.87157	1.0102e-05
IPI00947071	69 kDa protein	1.85705	0.00764825
IPI00008436	DNA polymerase epsilon subunit 4	1.84446	0.000458066
IPI00965213	Uncharacterized protein	1.83509	3.32468e-05
IPI00784697	HEATR6 protein	1.80396
IPI00910902	cDNA FLJ50573, highly similar to Homo sapiens NAD(P)H dehydrogenase, quinone 1 (NQO1), transcript variant 3, mRNA	1.80003	1.56759e-06
IPI00844348	39 kDa protein	1.79379	0.000304304
IPI00168255	membrane protein FAM174B	1.79086	0.00044027
IPI00789219	cDNA FLJ31464 fis, clone NT2NE2001337, highly similar to Tripartite motif-containing protein 16	1.79083	0.0241725
IPI00418262	Fructose-bisphosphate aldolase	1.7903	2.26013e-05
IPI00465431	Galectin-3	1.78961	2.52391e-06
IPI00966686	Protein	1.78755	7.92239e-06
IPI00219219	Galectin-1	1.77931	0.000203603
IPI00479186	Isoform M2 of Pyruvate kinase isozymes M1/M2	1.76696	2.52992e-07
IPI00019068	Uncharacterized protein	1.7594	8.17128e-05
IPI00922793	cDNA FLJ58016, highly similar to Polypeptide N-acetylgalactosaminyltransferase2	1.75099	0.000833249
IPI00900338	transcription activator BRG1 isoform E	1.7455
IPI00414980	Isoform 2 of Myosin-Ib	1.74262	2.07078e-05
IPI00182933	Isoform 2 of Cytochrome b5	1.73025	0.000460904
IPI00645888	GALNS protein	1.71604	0.000400255
IPI00018364	Ras-related protein Rap-2b	1.71178	7.45176e-05
IPI00016485	Isoform 4 of Protein phosphatase Slingshot homolog 3	1.67939	0.00110823
IPI00514814	Aldo-keto reductase family 1, member C1 (Dihydrodiol dehydrogenase 1	1.6697	0.00390273
IPI00000695	Guanine nucleotide-binding protein subunit alpha-14	1.66602	0.000183939
IPI00220644	Isoform M1 of Pyruvate kinase isozymes M1/M2	1.65629	6.95257e-05
IPI00306960	Asparaginyl-tRNA synthetase, cytoplasmic	1.65364	0.00242235
IPI00968059	cDNA FLJ53831, highly similar to FK506-binding protein 9	1.65239	0.000129538
IPI00552848	Aldehyde dehydrogenase 4 family, member A1	1.65091	0.214616
IPI00217563	Isoform Beta-1A of Integrin beta-1	1.63779	3.82775e-08
IPI00011302	CD59 glycoprotein	1.63245	8.64349e-06
IPI00220993	Isoform CNPI of 2',3'-cyclic-nucleotide 3'-phosphodiesterase	1.63119	0.00144175
IPI00180240	Thymosin beta-4-like protein 3	1.62847	3.66533e-07
IPI00023711	Envoplakin	1.61997	0.00435781
IPI00011643	Isoform 2 of Kunitz-type protease inhibitor 1	1.61072	0.00108789
IPI00641801	Isoform A of Lethal(2) giant larvae protein homolog 2	1.59682	0.000102356
IPI00555848	Isoform 4 of ADP-dependent glucokinase	1.58863	0.000367804
IPI00219688	Isoform 1 of Plakophilin-2	1.58779	2.30193e-05
IPI00171611	Histone H3.2	1.58736	0.000821855
IPI00554761	Non-histone chromosomal protein HMG-14	1.58675	5.16569e-05
IPI00917756	Uncharacterized protein	1.58036	0.00273745
IPI00029628	Reticulocalbin-2	1.57668	8.57492e-06
IPI00940046	cDNA FLJ40980 fis, clone UTERU2014464, highly similar to ACID CERAMIDASE	1.57664	0.0102794
IPI00847442	FK506 binding protein12	1.57226	0.000150718
IPI00217966	Isoform 1 of L-lactate dehydrogenase A chain	1.57089	4.28151e-06
IPI00966236	Protein	1.56898	0.000147278
IPI00096066	Succinyl-CoA ligase [GDP-forming] subunit beta, mitochondrial	1.56522	1.84106e-05
IPI00033022	Isoform 1 of Dynamin-2	1.55782	7.26722e-06
IPI00790972	Isoform 3 of Neutral cholesterol ester hydrolase 1	1.55681	0.000905123
IPI00298057	Periplakin	1.55658	0.000209116
IPI00385829	cDNA FLJ11005 fis, clone PLACE1002996	1.54829	0.000567763
IPI00642725	40 kDa protein	1.54561	0.000910194
IPI00939560	thioredoxin domain-containing protein 5 isoform 3	1.54307	7.4604e-07
IPI00921947	cDNA, FLJ79234, moderately similar to Eukaryotic translation initiation factor 3 subunit 4	1.54277	0.000167481
IPI00004902	Isoform 1 of Electron transfer flavoprotein subunit beta	1.54134	9.05843e-06
IPI00908803	cDNA FLJ59584, highly similar to Mitochondrial-processing peptidase alpha subunit, mitochondrial	1.53687	0.146577
IPI00293946	UBX domain-containing protein 4	1.53486	5.41048e-05
IPI00010796	Protein disulfide-isomerase	1.53365	6.67377e-06
IPI00549467	Omega-amidase NIT2	1.53328	0.00103221
IPI00759759	Isoform 2 of Epidermal growth factor receptor kinase substrate 8-like protein 2	1.53274	0.0023846
IPI00011416	Delta(3,5)-Delta(2,4)-dienoyl-CoA isomerase, mitochondrial	1.52631	3.18283e-05
IPI00301058	Vasodilator-stimulated phosphoprotein	1.52576	0.000133462
IPI00021828	Cystatin-B	1.52476	0.000422263
IPI00012828	3-ketoacyl-CoA thiolase, peroxisomal	1.52118	0.0005201
IPI00908436	cDNA FLJ57188, highly similar to Calcium-binding protein p22	1.52026	0.0037249
IPI00917140	Uncharacterized protein	1.51975	0.00296888
IPI00017375	Protein transport protein Sec23A	1.51412	0.00687603
IPI00012578	Importin subunit alpha-4	1.51171	0.00138065
IPI00966703	Uncharacterized protein	1.50739	6.09213e-05
IPI00384517	Isoform 1 of Iron-sulfur protein NUBPL	1.50358	0.0153777
IPI00008711	Wolframin	1.50071	0.878598
IPI00749231	G protein-coupled receptor 98 precursor	1.49926	0.00972339
IPI00014575	Cell division control protein 6 homolog	1.4992	0.000880814
IPI00010810	Electron transfer flavoprotein subunit alpha, mitochondrial	1.4926	5.18516e-07
IPI00216514	Isoform OA3-293 of Leukocyte surface antigen CD47	1.49151	1.39688e-05
IPI00008167	Sodium/potassium-transporting ATPase subunit beta-3	1.49069	0.000104706
IPI00945204	55 kDa protein	1.48444	0.000750631
IPI00794663	cDNA FLJ58687, highly similar to Tubulin alpha-4 chain	1.48411	0.00141706
IPI00896427	Isoform 1 of Uncharacterized protein C6orf132	1.4803	7.5386e-05
IPI00013991	Isoform 1 of Tropomyosin beta chain	1.47884	9.15501e-05
IPI00553130	Putative uncharacterized protein DKFZp667E1824	1.47705	0.000259355
IPI00025974	Charged multivesicular body protein 4b	1.47321	0.000348588
IPI00001871	PRKC apoptosis WT1 regulator protein	1.46946	0.000191297
IPI00376904	NSFL1 cofactor p47 isoform c	1.46789	0.000504768
IPI00465439	Fructose-bisphosphate aldolase A	1.46712	5.69447e-06
IPI00908696	cDNA FLJ52128, highly similar to PRA1 family protein 3	1.46699	1.27391e-05
IPI00646304	Peptidyl-prolyl cis-trans isomerase B	1.46219	1.88095e-07
IPI00789934	12 kDa protein	1.45813	7.25032e-05
IPI00792482	Isoform 1 of 5'-AMP-activated protein kinase catalytic subunit alpha-1	1.45694	0.10818
IPI00647161	Receptor expression-enhancing protein 6	1.45509	0.000441944
IPI00927191	Isoform 3 of Beta-galactosidase	1.45112	5.62743e-06
IPI00218176	Isoform 2 of GDP-fucose protein O-fucosyltransferase 1	1.44704	0.000126654
IPI00922598	cDNA FLJ50699, moderately similar to ARL-6-interacting protein 1	1.44635	0.00945314
IPI00384280	Prenylcysteine oxidase 1	1.44529	0.000243621
IPI00219616	Ribose-phosphate pyrophosphokinase 1	1.43947	7.56879e-05
IPI00002412	Palmitoyl-protein thioesterase 1	1.43547	0.0478588
IPI00952872	TFG protein	1.43388	9.35561e-05
IPI00843975	Ezrin	1.43282	6.14114e-06
IPI00375149	dynamin-like 120 kDa protein, mitochondrial isoform 2	1.43168	0.000522081
IPI00909754	cDNA FLJ61500, highly similar to NNP-1 protein	1.42923	0.00228604
IPI00219617	Isoform 1 of Ribose-phosphate pyrophosphokinase 2	1.42676	8.12726e-05
IPI00641065	cDNA FLJ52900, moderately similar to Zinc finger protein 185	1.42374	0.000321511
IPI00032561	Calcium-binding protein 39	1.42326	0.000301124
IPI00170935	Leucine-rich repeat-containing protein 47	1.41894	0.00954427
IPI00005578	EH domain-containing protein 4	1.41849	0.000481158
IPI00925025	Uncharacterized protein	1.41804	0.000784363
IPI00644062	Chloride intracellular channel 3	1.41518	0.000552564
IPI00646144	ATPase family AAA domain-containing protein 3A isoform 3	1.41427	0.00208787
IPI00793199	annexin A4	1.41261	8.32582e-06
IPI00456750	Niban-like protein 1	1.41105	0.000626051
IPI00219446	Phosphatidylethanolamine-binding protein 1	1.41074	2.64663e-05
IPI00604756	Nuclear receptor-binding protein	1.408	0.000136475
IPI00009901	Nuclear transport factor 2	1.4078	0.000281538
IPI00945219	cDNA FLJ51900, highly similar to TSC22 domain family protein 2	1.40731	1.86226e-05
IPI00022145	Isoform 1 of Nuclear ubiquitous casein and cyclin-dependent kinases substrate	1.40643	0.000525529
IPI00375426	Cathepsin H	1.40614	0.000404421
IPI00549343	Vesicle-associated membrane protein 3	1.40346	0.00282243
IPI00873810	FK506 binding protein12	1.3981	1.36485e-05
IPI00005585	Tax1-binding protein 3	1.39809	0.03457
IPI00220362	10 kDa heat shock protein, mitochondrial	1.39778	1.94284e-07
IPI00922108	integrin alpha-V isoform 2	1.39762	0.0625732
IPI00022462	Transferrin receptor protein 1	1.39665	1.16362e-05
IPI00305692	Thioredoxin-like protein 1	1.39595	6.45945e-05
IPI00788624	31 kDa protein	1.39222	0.0017696
IPI00016179	Protein S100-A13	1.39044	5.5086e-06
IPI00219018	Glyceraldehyde-3-phosphate dehydrogenase	1.38969	7.56814e-09
IPI00910866	cDNA FLJ56702, highly similar to Myosin If	1.38929	0.00128888
IPI00398922	Protein phosphatase 1 regulatory subunit 14B	1.38652	0.000197391
IPI00645339	39 kDa protein	1.38583	0.000377343
IPI00010865	Casein kinase II subunit beta	1.38574	0.000998957
IPI00911003	cDNA FLJ60313, highly similar to Epithelial-cadherin	1.38457	0.000752778
IPI00000861	Isoform 1 of LIM and SH3 domain protein 1	1.38431	0.000103267
IPI00024913	Isoform Long of ES1 protein homolog, mitochondrial	1.38322	5.65601e-05
IPI00294398	Isoform 1 of Hydroxyacyl-coenzyme A dehydrogenase, mitochondrial	1.38154	0.00597264
IPI00021812	Neuroblast differentiation-associated protein AHNAK	1.38004	8.05741e-07
IPI00926796	Protein	1.37983	0.00165918
IPI00647467	Isoform 2 of Protein-tyrosine phosphatase mitochondrial 1	1.37638	0.00853175
IPI00879437	Protein	1.37615	0.000570657
IPI00465436	Catalase	1.36917	0.0110968
IPI00908835	cDNA FLJ60627, highly similar to Ras-related protein Rab-5B	1.36796	0.0017771
IPI00015148	Ras-related protein Rap-1b	1.36467	5.65226e-06
IPI00903230	cDNA FLJ38257 fis, clone FCBBF3001235, highly similar to Calcium/calmodulin-dependent protein kinase type II gamma chain	1.36268	0.000453047
IPI00081836	Histone H2A type 1-H	1.36184	0.802086
IPI00290928	Guanine nucleotide-binding protein subunit alpha-13	1.36155	1.14123e-05
IPI00642948	CD99 antigen isoform b precursor	1.36135	0.00396348
IPI00294211	Pre-mRNA-splicing factor ATP-dependent RNA helicase PRP16	1.35992	0.00678353
IPI00796250	27 kDa protein	1.3596	0.000320044
IPI00916474	mannosyl-oligosaccharide glucosidase isoform 2	1.35947	0.00289407
IPI00298289	Isoform 2 of Reticulon-4	1.35314	5.49291e-05
IPI00291175	Isoform 1 of Vinculin	1.353	2.25371e-05
IPI00929316	Conserved hypothetical protein	1.35267	0.0137032
IPI00908304	cDNA FLJ57860, highly similar to Transmembrane protein 109	1.35093	1.07977e-05
IPI00216135	Isoform 3 of Tropomyosin alpha-1 chain	1.35077	8.65261e-06
IPI00168262	Procollagen galactosyltransferase 1	1.34356	0.022756
IPI00019927	26S proteasome non-ATPase regulatory subunit 7	1.34291	0.00783956
IPI00409635	Isoform 2 of Extended synaptotagmin-2	1.339	0.00204617
IPI00554701	Cytochrome b-c1 complex subunit 9	1.33864	0.0102791
IPI00903057	cDNA FLJ46571 fis, clone THYMU3041428, highly similar to Probable ATP-dependent RNA helicase DDX23	1.33783	0.000408851
IPI00969419	MHC class I antigen	1.33749	0.00240284
IPI00793819	cDNA FLJ57427, highly similar to Glycogenin-1	1.33262	3.56052e-05
IPI00012280	Isoform 2 of Torsin-1A-interacting protein 1	1.33146	0.0101859
IPI00795892	Uncharacterized protein	1.33129	9.04866e-06
IPI00011285	Calpain-1 catalytic subunit	1.32813	6.103e-06
IPI00641153	Isoform 1 of Golgi apparatus protein 1	1.32626	0.00411709
IPI00926007	FLJ00144 protein	1.32457	0.000363374
IPI00963825	Uncharacterized protein	1.32338	0.000133214
IPI00639945	Protein	1.32251	0.000185157
IPI00909399	xaa-Pro dipeptidase isoform 3	1.31982	0.00316592
IPI00181283	Similar to phospholipase C, beta 3 (Fragment)	1.31806	0.00294674
IPI00216975	Isoform 2 of Tropomyosin alpha-4 chain	1.31801	3.07177e-06
IPI00294810	cDNA FLJ10824 fis, clone NT2RP4001086 (Fragment)	1.3174	2.90977e-05
IPI00003348	Guanine nucleotide-binding protein G(I)/G(S)/G(T) subunit beta-2	1.31722	0.00016345
IPI00020599	Calreticulin	1.31175	3.3016e-06
IPI00181135	Branched-chain-amino-acid aminotransferase	1.30985	0.00391243
IPI00785171	Isoform 2 of Protein lunapark	1.30946	0.00253109
IPI00031131	Isoform 1 of Adipocyte plasma membrane-associated protein	1.30827	5.71724e-05
IPI00909134	cDNA FLJ58513, highly similar to Mitochondrial-processing peptidase subunit beta, mitochondrial	1.30799	0.00101279
IPI00441956	Uncharacterized protein	1.30621	0.000577124
IPI00295098	Signal recognition particle receptor subunit beta	1.30579	0.015965
IPI00005614	Isoform Long of Spectrin beta chain, brain 1	1.30577	5.53486e-06
IPI00943529	doublecortin domain-containing protein ENSP00000382097-like	1.30499	0.00113121
IPI00945195	Uncharacterized protein	1.30461	0.000158116
IPI00844215	Isoform 1 of Spectrin alpha chain, brain	1.3043	5.23438e-06
IPI00943293	cDNA FLJ57455, moderately similar to Homo sapiens muscleblind-like 2 (Drosophila) (MBNL2), transcript variant 3, mRNA	1.30426	0.000521104
IPI00412224	WD repeat-containing protein 11	1.3025	0.000506273
IPI00790834	cDNA FLJ53144, highly similar to Acyl-CoA dehydrogenase family member 9, mitochondrial	1.30241	0.0065008
IPI00093057	Coproporphyrinogen-III oxidase, mitochondrial	1.30161	0.000355256
IPI00443909	Isoform 1 of Protein canopy homolog 2	1.30144	0.000853386
IPI00759715	Isoform Cytoplasmic of Fumarate hydratase, mitochondrial	1.30101	0.000525647
IPI00909703	cDNA FLJ51518, highly similar to Annexin A11	1.30037	0.000105065
IPI00022793	Trifunctional enzyme subunit beta, mitochondrial	1.29853	3.67073e-06
IPI00106491	mRNA turnover protein 4 homolog	1.2964	0.011911
IPI00219525	6-phosphogluconate dehydrogenase, decarboxylating	1.29465	1.39243e-05
IPI00010779	Isoform 1 of Tropomyosin alpha-4 chain	1.2946	3.14906e-07
IPI00553153	Putative uncharacterized protein DKFZp564G0422	1.29436	0.000298104
IPI00644989	Isoform 1 of Protein disulfide-isomerase A6	1.29381	2.89153e-06
IPI00329373	Protein QIL1	1.29283	0.0495548
IPI00749398	Serpin B6	1.29277	0.000887444
IPI00216308	Voltage-dependent anion-selective channel protein 1	1.29209	1.11406e-05
IPI00016801	Glutamate dehydrogenase 1, mitochondrial	1.29158	5.84282e-05
IPI00796102	Uncharacterized protein	1.28946	0.000640269
IPI00009342	Ras GTPase-activating-like protein IQGAP1	1.28913	7.93269e-07
IPI00922172	cDNA FLJ57598, highly similar to Homo sapiens golgi phosphoprotein 3-like (GOLPH3L), mRNA	1.28683	0.00418373
IPI00293312	Isoform 2 of Zinc finger CCCH domain-containing protein 18	1.28646	0.00289303
IPI00917990	Uncharacterized protein	1.28488	0.000388369
IPI00221360	Isoform 2 of Apoptosis-associated speck-like protein containing a CARD	1.28351	6.55413e-05
IPI00010080	Serine/threonine-protein kinase OSR1	1.28339	0.000503886
IPI00927048	23 kDa protein	1.28272	0.0216735
IPI00218493	Hypoxanthine-guanine phosphoribosyltransferase	1.28256	0.000609365
IPI00006482	Isoform Long of Sodium/potassium-transporting ATPase subunit alpha-1	1.2818	2.09125e-06
IPI00719106	Isoform 2 of Cleavage and polyadenylation specificity factor subunit 7	1.28171	0.000171012
IPI00012011	Cofilin-1	1.28123	1.46438e-05
IPI00216088	Cellular retinoic acid-binding protein 2	1.27968	6.41862e-05
IPI00914602	amyloid beta A4 protein isoform f precursor	1.2779	0.00480665
IPI00029817	Sialidase-1	1.27785	0.000417548
IPI00023728	Gamma-glutamyl hydrolase	1.2763	0.000595444
IPI00375141	dystrophin Dp427l isoform	1.27625	0.000286873
IPI00465044	Protein RCC2	1.27577	0.00314203
IPI00807460	Isoform 4 of Cdc42-interacting protein 4	1.27539	0.0510001
IPI00643530	Protein	1.27412	0.00361891
IPI00790263	13 kDa protein	1.27366	0.0569916
IPI00966243	Uncharacterized protein	1.27355	7.49622e-05
IPI00172513	cDNA FLJ59337, highly similar to DCC-interacting protein 13 beta	1.27256	0.00126544
IPI00026087	Barrier-to-autointegration factor	1.27157	4.67718e-05
IPI00025252	Protein disulfide-isomerase A3	1.2708	0.000195957
IPI00178744	Isoform 2 of Very long-chain specific acyl-CoA dehydrogenase, mitochondrial	1.26923	0.000198824
IPI00024129	Peptidyl-prolyl cis-trans isomerase C	1.26821	9.81463e-05
IPI00009790	6-phosphofructokinase type C	1.26732	6.63718e-06
IPI00166704	Mitochondrial import receptor subunit TOM5 homolog	1.26732	0.00845576
IPI00247439	Isoform 2 of STE20-like serine/threonine-protein kinase	1.26722	0.217875
IPI00921456	Lactate/malate dehydrogenase family protein	1.26559	0.058978
IPI00736251	Protein phosphatase 1H	1.26549	0.000329492
IPI00925397	Uncharacterized protein	1.26457	0.00468105
IPI00644936	Isoform 3 of Guanine nucleotide-binding protein G(s) subunit alpha isoforms short	1.26455	5.18696e-06
IPI00028931	Desmoglein-2	1.264	0.219954
IPI00797249	26 kDa protein	1.26324	0.072853
IPI00411356	Vacuolar protein sorting-associated protein 4A	1.26267	0.000825188
IPI00013297	28 kDa heat- and acid-stable phosphoprotein	1.26263	7.10458e-05
IPI00027485	Eukaryotic translation initiation factor 4E	1.26199	0.00203151
IPI00790799	16 kDa protein	1.26173	0.000946189
IPI00879168	49 kDa protein	1.26105	0.0211576
IPI00894053	cDNA FLJ59868, highly similar to Homo sapiens MTERF domain containing 2 (MTERFD2), mRNA	1.26075	0.0979164
IPI00165393	Acidic leucine-rich nuclear phosphoprotein 32 family member E	1.26065	0.000928945
IPI00219077	Isoform 1 of Leukotriene A-4 hydrolase	1.26065	0.000353594
IPI00968274	Putative uncharacterized protein DKFZp686F20250	1.2601	0.00413828
IPI00642154	Protein tyrosine phosphatase, receptor type, F isoform 2 variant	1.25876	0.0114341
IPI00025084	Calpain small subunit 1	1.25853	1.432e-05
IPI00797038	Isoform 1 of Phosphoenolpyruvate carboxykinase [GTP], mitochondrial	1.25851	0.000223456
IPI00152670	cDNA FLJ23795 fis, clone HEP22107	1.2572	0.226083
IPI00915340	Uncharacterized protein	1.25691	0.000147446
IPI00642944	Poly(A) binding protein, cytoplasmic 4 (Inducible form), isoform CRA_e	1.25463	0.0059781
IPI00914059	Uridine monophosphate synthetase isoform G	1.25176	0.00184539
IPI00294472	Transmembrane emp24 domain-containing protein 5	1.25129	0.0128082
IPI00922051	cDNA, FLJ78984, highly similar to Mus musculus hexosaminidase containing (Hexdc), mRNA	1.25107	0.0175047
IPI00925477	Topoisomerase II beta	1.25027	8.95496e-05
IPI00964207	Uncharacterized protein	1.25024	0.0582059
IPI00219893	cDNA FLJ59565, highly similar to Beta-catenin	1.25011	2.5308e-05
IPI00909110	Isoform 2 of Protein arginine N-methyltransferase 6	1.24931	0.000421621
IPI00645589	choline transporter-like protein 2 isoform 2	1.24789	0.00150004
IPI00936002	Isoform 2 of Alpha-aminoadipic semialdehyde dehydrogenase	1.24753	0.000121951
IPI00929742	Conserved hypothetical protein	1.2472	0.00126621
IPI00926319	cDNA FLJ56112, highly similar to Dihydrolipoyl dehydrogenase, mitochondrial	1.24676	3.5866e-06
IPI00791788	cDNA FLJ39433 fis, clone PROST2004142, highly similar to GDP-L-fucose synthetase	1.24613	0.147065
IPI00969166	Isoform 3 of Pleckstrin homology domain-containing family A member 7	1.24543	0.0429165
IPI00013808	Alpha-actinin-4	1.24499	0.00014995
IPI00019205	Enhanced at puberty protein 1	1.24434	0.000150219
IPI00216472	Isoform Non-brain of Clathrin light chain B	1.24208	0.0019876
IPI00924852	12 kDa protein	1.24153	0.000641858
IPI00399089	LDLR chaperone MESD	1.23807	0.00105636
IPI00293350	Translin-associated protein X	1.23761	0.406551
IPI00940656	28 kDa protein	1.23598	0.000245434
IPI00218353	Isoform B of Probable cation-transporting ATPase 13A1	1.23546	0.000546595
IPI00744527	Conserved hypothetical protein	1.23475	0.00203074
IPI00930720	cDNA FLJ61134, highly similar to Ras-related protein Rab-11B	1.23463	9.90336e-06
IPI00031522	Trifunctional enzyme subunit alpha, mitochondrial	1.23427	0.000187555
IPI00337736	Isoform 2 of Kinectin	1.23424	0.000266874
IPI00022334	Ornithine aminotransferase, mitochondrial	1.23407	0.000132661
IPI00788157	Isoform 2 of 5'-3' exoribonuclease 2	1.23383	0.000548447
IPI00555553	Mitochondrial ribosomal protein L49 variant (Fragment)	1.23366	0.0190635
IPI00220739	Membrane-associated progesterone receptor component 1	1.23336	0.00108637
IPI00028091	Actin-related protein 3	1.2309	2.32057e-05
IPI00017855	Aconitate hydratase, mitochondrial	1.23074	0.00383177
IPI00967892	cDNA, FLJ92557, highly similar to Homo sapiens thioredoxin reductase 1 (TXNRD1), mRNA	1.22784	0.00433111
IPI00017341	SF3A2 protein (Fragment)	1.22737	0.00269299
IPI00217519	Ras-related protein Ral-A	1.22723	0.000480595
IPI00940107	Uncharacterized protein	1.22712	6.49052e-05
IPI00027444	Leukocyte elastase inhibitor	1.22684	0.000665579
IPI00021794	Lysosomal protective protein	1.2264	0.000149283
IPI00013860	3-hydroxyisobutyrate dehydrogenase, mitochondrial	1.22581	0.0161906
IPI00006378	Coiled-coil domain-containing protein 72	1.22568	0.0211489
IPI00027350	Peroxiredoxin-2	1.22522	5.61273e-05
IPI00384497	3-hydroxyacyl-CoA dehydratase 2	1.2243	0.00608582
IPI00917605	Uncharacterized protein	1.22406	0.00022745
IPI00550234	Isoform 1 of Actin-related protein 2/3 complex subunit 5	1.22358	0.00320672
IPI00657721	55 kDa protein	1.2235	0.227495
IPI00607778	Isoform 4 of Myosin-14	1.22339	0.0193326
IPI00747309	Regulator of chromosome condensation	1.22261	0.00124649
IPI00887373	Protein kinase C delta VIII (Fragment)	1.22251	0.00174174
IPI00952884	Uncharacterized protein	1.22065	0.323954
IPI00152380	Myosin-XV	1.21314	0.00357587
IPI00552772	Isoform 5 of Minor histocompatibility antigen H13	1.21294	0.000177246
IPI00947133	14 kDa protein	1.21266	0.0135033
IPI00964511	Dehydrogenase/reductase (SDR family) member 4 like 2A3	1.21174	0.00104072
IPI00062037	Dynein light chain 2, cytoplasmic	1.2117	3.08479e-05
IPI00884105	Lysosome-associated membrane glycoprotein 1	1.21075	0.000206275
IPI00099463	Sphingosine-1-phosphate lyase 1	1.20909	0.0045263
IPI00787280	Isoform 3 of Septin-8	1.20897	1.50344e-05
IPI00000357	Activity-regulated cytoskeleton-associated protein	1.20889	0.00736411
IPI00420088	Isoform 2 of IST1 homolog	1.20806	0.000357792
IPI00909657	cDNA FLJ50378, highly similar to Phenylalanyl-tRNA synthetase alpha chain	1.20804	0.00404787
IPI00790634	Isoform 2 of Partner of Y14 and mago	1.2079	0.0548614
IPI00027230	Endoplasmin	1.20759	1.22807e-06
IPI00021439	Actin, cytoplasmic 1	1.20603	0.000216377
IPI00294955	U6 snRNA-associated Sm-like protein LSm4	1.20595	0.00419204
IPI00217766	Lysosome membrane protein 2	1.20471	0.00856018
IPI00604713	Isoform 2 of Cytoskeleton-associated protein 4	1.2043	8.62547e-05
IPI00103756	Isoform 4 of Chloride channel CLIC-like protein 1	1.20402	0.00868493
IPI00554811	Actin-related protein 2/3 complex subunit 4	1.20354	5.27616e-05
IPI00402391	Isoform 3 of Heterogeneous nuclear ribonucleoprotein U-like protein 1	1.20304	0.0110203
IPI00218207	Isoform 2 of Spectrin beta chain, brain 2	1.20282	0.106013
IPI00876962	Isoform 2 of Inverted formin-2	1.20156	0.0102226
IPI00453473	Histone H4	1.20104	5.90508e-05
IPI00796051	12 kDa protein	1.20068	0.00153288
IPI00292836	Isoform 1 of Uncharacterized protein KIAA1529	1.19917	0.125748
IPI00926546	Protein	1.19866	0.0689959
IPI00026328	Thioredoxin domain-containing protein 12	1.19812	0.0020203
IPI00009532	cDNA FLJ56034, highly similar to 4-aminobutyrate aminotransferase, mitochondrial	1.19786	0.000399857
IPI00017339	Splicing factor 3B subunit 4	1.19733	0.340151
IPI00008603	Actin, aortic smooth muscle	1.19617	0.000150593
IPI00039626	Isoform D of Constitutive coactivator of PPAR-gamma-like protein 1	1.19608	0.0997584
IPI00029239	Isoform 2 of L-2-hydroxyglutarate dehydrogenase, mitochondrial	1.194	0.325596
IPI00922213	cDNA FLJ53292, highly similar to Homo sapiens fibronectin 1 (FN1), transcript variant 5, mRNA	1.19269	0.0336054
IPI00935485	hypothetical protein XP_002345432	1.19253	0.0154742
IPI00947521	Uncharacterized protein	1.19221	0.0252304
IPI00001091	AFG3-like protein 2	1.19125	0.104477
IPI00029629	E3 ubiquitin/ISG15 ligase TRIM25	1.19024	0.000907928
IPI00940326	Isoform 2 of Coronin-7	1.18986	0.0224296
IPI00642256	Isoform 2 of F-actin-capping protein subunit beta	1.18831	0.00184847
IPI00856038	cDNA FLJ53358, highly similar to Heterogeneous nuclear ribonucleoprotein R	1.18769	0.00895271
IPI00478024	Uncharacterized protein	1.18719	0.00375913
IPI00183603	Oligosaccharyltransferase complex subunit OSTC	1.18703	0.025444
IPI00021700	Proliferating cell nuclear antigen	1.18643	2.59131e-05
IPI00410618	Uncharacterized protein KIAA1143	1.18608	0.202484
IPI00941900	Isoform 1 of Calumenin	1.18573	0.000182304
IPI00795296	4 kDa protein	1.1852	0.436869
IPI00002919	GTP-binding protein Di-Ras1	1.18486	0.0650519
IPI00909237	cDNA FLJ55703, highly similar to Solute carrier family 2, facilitated glucose transporter member 1	1.1836	0.00621467
IPI00219604	Dual specificity mitogen-activated protein kinase kinase 1	1.18351	0.0125887
IPI00946558	Uncharacterized protein	1.1832	0.0478825
IPI00032409	Isoform 1 of Mitogen-activated protein-binding protein-interacting protein	1.18192	0.240669
IPI00744692	Transaldolase	1.18019	1.47422e-05
IPI00218850	Secretory carrier-associated membrane protein 2	1.17974	0.00520545
IPI00894340	Uncharacterized protein	1.17958	0.000567952
IPI00171626	Lysophosphatidylcholine acyltransferase 1	1.17958	0.00403013
IPI00743867	Pyruvate kinase family protein	1.1795	0.0036488
IPI00167976	Isoform 3 of Parkinson disease 7 domain-containing protein 1	1.17909	0.145929
IPI00879187	Isoform 3 of Protein phosphatase 1 regulatory subunit 12C	1.17904	0.40478
IPI00012503	Isoform Sap-mu-0 of Proactivator polypeptide	1.17809	2.49129e-05
IPI00024920	ATP synthase subunit delta, mitochondrial	1.17763	4.27828e-06
IPI00030929	myosin regulatory light polypeptide 9 isoform b	1.17546	0.0043469
IPI00005087	Tropomodulin-3	1.17496	8.52922e-05
IPI00893541	14 kDa protein	1.17432	0.00332054
IPI00554711	Junction plakoglobin	1.17423	0.00148269
IPI00965101	cDNA FLJ51916, highly similar to Type II inositol-3,4-bisphosphate4-phosphatase	1.1742	0.0623365
IPI00790343	9 kDa protein	1.17387	0.0312733
IPI00922630	cDNA FLJ52999, highly similar to Bax inhibitor 1	1.17347	0.034549
IPI00789396	Methionine aminopeptidase	1.17323	0.042444
IPI00759613	titin isoform N2-A	1.17298	0.020347
IPI00252412	Isoform 2 of Probable aminopeptidase NPEPL1	1.17287	0.00585651
IPI00915831	Uncharacterized protein	1.1719	0.0377973
IPI00031804	Isoform 1 of Voltage-dependent anion-selective channel protein 3	1.17172	0.000169143
IPI00788871	Uncharacterized protein	1.17163	0.0137638
IPI00946744	Protein	1.17036	0.000586894
IPI00007797	Fatty acid-binding protein, epidermal	1.16997	0.00416811
IPI00909038	cDNA FLJ58068, highly similar to Seryl-tRNA synthetase, mitochondrial	1.16974	0.157055
IPI00018873	Nicotinamide phosphoribosyltransferase	1.16962	0.00121146
IPI00556625	Diphosphomevalonate decarboxylase variant (Fragment)	1.1683	0.0192442
IPI00922246	cDNA FLJ58698, highly similar to cAMP-dependent protein kinase, alpha-catalytic subunit	1.16734	0.220245
IPI00215878	ATP synthase subunit epsilon, mitochondrial	1.16713	0.160844
IPI00220113	Isoform 2 of Microtubule-associated protein 4	1.167	5.59958e-06
IPI00441094	Isoform 3 of CD276 antigen	1.16678	0.305036
IPI00147874	Sialic acid synthase	1.16664	0.00123834
IPI00294159	Tricarboxylate transport protein, mitochondrial	1.16625	0.000781295
IPI00295542	Nucleobindin-1	1.16584	0.000704475
IPI00456631	Isoform 1 of Lysine-specific histone demethylase 1A	1.1656	0.0174511
IPI00014898	Isoform 1 of Plectin	1.16532	3.69474e-06
IPI00009904	Protein disulfide-isomerase A4	1.16484	1.23896e-05
IPI00910684	cDNA FLJ57664, highly similar to Mitochondrial 28S ribosomal protein S29	1.16429	0.201269
IPI00641181	MARCKS-related protein	1.16422	0.000479355
IPI00647326	RNA binding motif protein 17	1.16418	0.046654
IPI00942143	cDNA FLJ51069, highly similar to DNA mismatch repair protein Msh2	1.1639	0.00598226
IPI00152007	Rho guanine nucleotide exchange factor 17	1.16352	0.054087
IPI00219750	Isoform 4 of Catenin delta-1	1.16346	4.81486e-05
IPI00935702	52 kDa protein	1.16344	0.0173917
IPI00647720	Isoform 1 of Serine/arginine repetitive matrix protein 1	1.16336	0.0127409
IPI00292020	Spermidine synthase	1.16148	0.0100165
IPI00220847	Isoform Beta-4D of Integrin beta-4	1.16145	0.037776
IPI00926599	Uncharacterized protein	1.16115	0.0156071
IPI00940264	Galactokinase	1.16065	0.0232934
IPI00002535	Peptidyl-prolyl cis-trans isomerase FKBP2	1.16046	0.0033892
IPI00020771	Uncharacterized protein	1.16009	0.040224
IPI00299904	Isoform 1 of DNA replication licensing factor MCM7	1.16007	0.00486185
IPI00020075	Abhydrolase domain-containing protein 10, mitochondrial	1.15951	0.0147972
IPI00795216	Ribosomal protein S6 kinase, 70kDa, polypeptide 1, isoform CRA_c	1.1575	0.0585893
IPI00856118	Uncharacterized protein	1.15728	0.195961
IPI00398758	Isoform 2 of 3,2-trans-enoyl-CoA isomerase, mitochondrial	1.15692	0.0167815
IPI00025333	Isoform 3 of Anamorsin	1.15671	0.00208828
IPI00430813	Isoform 2 of Cellular nucleic acid-binding protein	1.15641	0.00238773
IPI00940512	30 kDa protein	1.15615	0.00947119
IPI00013847	Cytochrome b-c1 complex subunit 1, mitochondrial	1.15596	0.000213311
IPI00028055	Transmembrane emp24 domain-containing protein 10	1.15582	9.01977e-05
IPI00784119	V-type proton ATPase subunit S1	1.15572	0.051613
IPI00903321	cDNA FLJ31621 fis, clone NT2RI2003205, highly similar to Transportin-2	1.1557	0.0247158
IPI00333619	Isoform 1 of Fatty aldehyde dehydrogenase	1.15546	0.240665
IPI00215948	Isoform 1 of Catenin alpha-1	1.15481	0.000102657
IPI00915302	Glutathione synthetase	1.1548	0.00380782
IPI00909375	cDNA FLJ52154, moderately similar to Transmembrane emp24 domain-containing protein 2	1.15472	0.00199156
IPI00908558	cDNA FLJ55699, highly similar to Homo sapiens liver-specific bHLH-Zip transcription factor (LISCH7), transcript variant 3, mRNA	1.15446	0.0307634
IPI00845388	destrin isoform b	1.15319	0.000703021
IPI00829933	microtubule-associated tumor suppressor candidate 2 isoform a	1.15309	0.0494696
IPI00220967	Isoform 1 of Ribosome-binding protein 1	1.15218	3.41111e-05
IPI00004671	Golgin subfamily B member 1	1.15164	0.00924912
IPI00018248	Isoform 1 of ER lumen protein retaining receptor 2	1.15121	0.0189894
IPI00005159	Actin-related protein 2	1.15117	0.00206882
IPI00293242	Isoform 2 of General transcription factor II-I	1.15106	0.0120259
IPI00647400	Uncharacterized protein	1.15082	0.00403236
IPI00007163	U6 snRNA-associated Sm-like protein LSm7	1.15072	0.00796443
IPI00908883	cDNA FLJ55002, highly similar to Alpha-centractin	1.14962	0.0019197
IPI00019345	Ras-related protein Rap-1A	1.14918	0.191003
IPI00298547	Protein DJ-1	1.14904	5.06777e-07
IPI00172460	Isoform 3 of Adenylate kinase 2, mitochondrial	1.14904	0.00381882
IPI00889541	Isoform 4 of Probable ATP-dependent RNA helicase DDX17	1.1486	0.0010475
IPI00007058	Coronin-1B	1.14794	0.000858571
IPI00018842	Isoform 1 of High mobility group nucleosome-binding domain-containing protein 3	1.14792	0.0241041
IPI00946099	Uncharacterized protein	1.14756	0.0023002
IPI00874215	cDNA FLJ59298, highly similar to Eukaryotic translation initiation factor 4 gamma 3	1.14668	0.00410293
IPI00022664	Geranylgeranyl transferase type-2 subunit alpha	1.14654	0.00167061
IPI00003935	Histone H2B type 2-E	1.14613	0.000457662
IPI00008274	Isoform 1 of Adenylyl cyclase-associated protein 1	1.14498	2.9338e-05
IPI00155729	Plexin-B3	1.14465	0.044828
IPI00797954	29 kDa protein	1.14463	0.00936497
IPI00025874	Dolichyl-diphosphooligosaccharide--protein glycosyltransferase subunit 1 precursor	1.14429	0.000451764
IPI00873959	Isoform 2 of Myosin-Va	1.14423	0.11585
IPI00925539	57 kDa protein	1.14346	0.005958
IPI00028946	Isoform 3 of Reticulon-3	1.14201	0.0128302
IPI00063234	Protein kinase, cAMP-dependent, regulatory, type II, alpha, isoform CRA_b	1.14186	0.00997527
IPI00031517	DNA replication licensing factor MCM6	1.14124	0.000927913
IPI00332371	Isoform 1 of 6-phosphofructokinase, liver type	1.1412	0.00399142
IPI00007052	Mitochondrial fission 1 protein	1.14079	0.0472768
IPI00909685	cDNA FLJ58965, highly similar to Nonspecific lipid-transfer protein	1.14027	0.00300556
IPI00017592	Isoform 1 of LETM1 and EF-hand domain-containing protein 1, mitochondrial	1.13978	0.0197809
IPI00514793	Nicastrin	1.13976	0.0600054
IPI00784154	60 kDa heat shock protein, mitochondrial	1.13973	1.81091e-05
IPI00020127	Replication protein A 70 kDa DNA-binding subunit	1.13963	0.0346605
IPI00106689	Isoform 2 of Transmembrane protein 87A	1.13807	0.054164
IPI00001022	Isoform 2 of Probable hydrolase PNKD	1.13798	0.111215
IPI00011107	Isocitrate dehydrogenase [NADP], mitochondrial	1.13785	6.18939e-06
IPI00646850	Glutamate/kainate receptor subtype GluR7	1.13738	0.0553956
IPI00642705	Isoform 2 of AT-rich interactive domain-containing protein 1A	1.13709	0.0257167
IPI00395887	Thioredoxin-related transmembrane protein 1	1.13677	0.00294929
IPI00964664	Uncharacterized protein	1.13666	0.0063759
IPI00902778	cDNA FLJ45768 fis, clone NETRP2000961, highly similar to Cytosolic purine 5'-nucleotidase	1.13639	0.00277134
IPI00103467	Aldehyde dehydrogenase X, mitochondrial	1.13627	0.0343773
IPI00152377	Dolichyl-diphosphooligosaccharide--protein glycosyltransferase subunit STT3B	1.13596	7.97796e-05
IPI00027497	Glucose-6-phosphate isomerase	1.13594	0.000560885
IPI00878310	82 kDa protein	1.13576	7.93108e-05
IPI00016012	Testis-specific Y-encoded-like protein 3	1.13512	0.0302832
IPI00895852	cellular nucleic acid-binding protein isoform 5	1.13491	0.0157215
IPI00375687	Isoform 3 of 39S ribosomal protein L47, mitochondrial	1.13418	0.208292
IPI00376317	Isoform 1 of Enhancer of mRNA-decapping protein 4	1.13399	0.012375
IPI00644087	Progerin	1.13382	3.54449e-05
IPI00217686	Putative rRNA methyltransferase 3	1.13354	0.0613346
IPI00018206	Aspartate aminotransferase, mitochondrial	1.13306	0.000186084
IPI00216134	tropomyosin alpha-1 chain isoform 7	1.13305	0.0145069
IPI00375513	Isoform Soluble of Catechol O-methyltransferase	1.13278	0.0173171
IPI00646889	Uncharacterized protein	1.13277	0.000193888
IPI00929107	Seipin	1.13169	0.201474
IPI00789674	cDNA FLJ56271, highly similar to Coatomer subunit beta	1.13108	0.00183942
IPI00022277	Coiled-coil domain-containing protein 56	1.13061	0.024044
IPI00798386	12 kDa protein	1.13056	0.0086301
IPI00946242	93 kDa protein	1.13055	0.0190752
IPI00816829	Isoform 4 of Twinfilin-1	1.13004	0.000643576
IPI00515089	Sorting nexin 5	1.12987	0.141008
IPI00014263	Isoform Long of Eukaryotic translation initiation factor 4H	1.12985	0.00017251
IPI00022648	Eukaryotic translation initiation factor 5	1.12924	4.22714e-05
IPI00922119	cDNA FLJ58904, highly similar to Ubiquinone biosynthesis monooxygenase COQ6	1.12895	0.00426716
IPI00922749	cDNA FLJ52909, highly similar to SH3-containing GRB2-like protein 2	1.12848	0.00590106
IPI00830038	Uncharacterized protein	1.12844	0.462729
IPI00940786	DNA replication licensing factor MCM3	1.12826	0.001367
IPI00017184	EH domain-containing protein 1	1.12817	0.00600578
IPI00941385	Isoform 3 of Ubiquitin carboxyl-terminal hydrolase 10	1.1278	0.0699961
IPI00792916	glucosidase 2 subunit beta isoform 2	1.12775	7.16383e-05
IPI00515117	Magnesium transporter protein 1	1.12751	0.0231511
IPI00328097	Isoform 3 of Sorting nexin-27	1.12721	0.00284143
IPI00413587	Isoform 1 of BH3-interacting domain death agonist	1.12711	0.085757
IPI00395674	Isoform SM-B of Small nuclear ribonucleoprotein-associated proteins B and B'	1.12679	0.00834766
IPI00297084	Dolichyl-diphosphooligosaccharide--protein glycosyltransferase 48 kDa subunit	1.12656	0.000599954
IPI00002521	ATP synthase-coupling factor 6, mitochondrial	1.12623	0.00775737
IPI00024623	Short/branched chain specific acyl-CoA dehydrogenase, mitochondrial	1.12595	0.127417
IPI00016342	Ras-related protein Rab-7a	1.12569	0.000359154
IPI00470779	Alpha-taxilin	1.12546	0.352691
IPI00925231	Uncharacterized protein	1.12546	0.0167746
IPI00791961	cDNA FLJ50309, highly similar to ADP-ribosylation factor-like protein 1	1.12505	0.0291893
IPI00647760	cDNA FLJ58891, highly similar to 24-dehydrocholesterol reductase	1.12477	0.264265
IPI00966741	Uncharacterized protein	1.12445	0.407684
IPI00013788	HIV Tat-specific factor 1	1.1238	9.76384e-05
IPI00922479	Isoform 2 of Peroxisomal membrane protein PEX14	1.12376	0.0391669
IPI00003482	2,4-dienoyl-CoA reductase, mitochondrial	1.12373	0.000566845
IPI00478410	Isoform Liver of ATP synthase subunit gamma, mitochondrial	1.12371	0.000397293
IPI00012102	N-acetylglucosamine-6-sulfatase	1.12277	0.00202741
IPI00965738	Uncharacterized protein	1.12276	0.0074107
IPI00003627	Isoform 1 of Actin-like protein 6A	1.12215	0.410706
IPI00062003	ACAT1 protein	1.12215	0.438529
IPI00014474	A-kinase anchor protein 8	1.12132	0.325719
IPI00921849	cDNA FLJ57046, highly similar to Lysosomal alpha-glucosidase	1.12088	0.00718523
IPI00910500	cDNA FLJ61400, highly similar to Pre-mRNA 3'-end-processing factor FIP1	1.12078	0.364482
IPI00914953	G-rich sequence factor 1 isoform 2	1.12068	0.190024
IPI00890827	Isoform 2 of Serine/threonine-protein phosphatase 6 catalytic subunit	1.12049	0.00981866
IPI00645556	Isoform 2 of Serine/threonine-protein kinase 32C	1.12036	0.269562
IPI00796572	12 kDa protein	1.11963	0.181772
IPI00941161	Isoform 1 of General vesicular transport factor p115	1.11961	0.0307423
IPI00872379	36 kDa protein	1.1195	9.23357e-05
IPI00026089	Splicing factor 3B subunit 1	1.11948	0.0061861
IPI00926864	Uncharacterized protein	1.11947	0.00748972
IPI00936931	Erlin-1	1.11892	0.000467902
IPI00918019	Putative basic leucine zipper and W2 domain-containing protein 1-like 1	1.11872	7.96091e-05
IPI00019977	General transcription factor IIE subunit 1	1.11849	0.519649
IPI00232533	Eukaryotic translation initiation factor 1A, X-chromosomal	1.118	0.00206062
IPI00893035	Putative uncharacterized protein CAD	1.11701	0.0474753
IPI00184330	DNA replication licensing factor MCM2	1.11665	0.000864047
IPI00658061	tRNA splicing endonuclease 34 homolog	1.11632	0.674091
IPI00477097	Isoform 2 of Krueppel-related zinc finger protein 1	1.11586	0.0692749
IPI00956257	cDNA FLJ57747, highly similar to Protein CASP	1.11563	0.16081
IPI00007926	Deoxyribonucleoside 5'-monophosphate N-glycosidase	1.11496	0.0844476
IPI00031508	ATP-dependent RNA helicase DHX8	1.11491	0.243389
IPI00219675	Isoform B of Ras-related C3 botulinum toxin substrate 1	1.1147	0.000280351
IPI00942979	Transketolase	1.11405	0.000660684
IPI00789169	28 kDa protein	1.11176	0.154575
IPI00165075	cDNA: FLJ21026 fis, clone CAE06812	1.11021	0.0038987
IPI00032140	Serpin H1	1.11013	0.000316494
IPI00410112	vitamin K epoxide reductase complex subunit 1 isoform 2	1.10962	0.0318676
IPI00878876	cDNA FLJ51872, highly similar to Small nuclear ribonucleoprotein Sm D3	1.10929	0.000743664
IPI00412737	tryptophanyl-tRNA synthetase, cytoplasmic isoform b	1.10913	0.0462143
IPI00646917	Cleavage and polyadenylation specificity factor subunit 5	1.109	0.108109
IPI00479877	4-trimethylaminobutyraldehyde dehydrogenase	1.1089	0.000288348
IPI00018278	Histone H2A.V	1.1084	0.0242493
IPI00909058	cDNA FLJ54246, highly similar to Homo sapiens BRCA2 and CDKN1A interacting protein (BCCIP), transcript variant C, mRNA	1.1083	0.02423
IPI00023234	SUMO-activating enzyme subunit 2	1.10765	0.137261
IPI00554688	cyclin-C isoform b	1.10724	0.00339432
IPI00075248	Calmodulin	1.10686	0.000107322
IPI00908889	cDNA FLJ54065, moderately similar to Mus musculus pitrilysin metallepetidase 1 (Pitrm1), mRNA	1.10618	0.000195389
IPI00514944	Uroporphyrinogen decarboxylase	1.10602	0.152403
IPI00910670	cDNA FLJ53447, highly similar to Syntaxin-binding protein 2	1.10576	0.324764
IPI00016447	COMM domain-containing protein 8	1.10576	0.126336
IPI00221106	Splicing factor 3B subunit 2	1.10574	0.000125176
IPI00954824	Isoform 2 of Lysine-specific demethylase NO66	1.10567	0.0387117
IPI00442223	Isoform 3 of Isochorismatase domain-containing protein 2, mitochondrial	1.10462	0.0465423
IPI00017412	Isoform 1 of Replication factor C subunit 2	1.10429	0.173749
IPI00967527	ENC-1AS	1.10426	0.0833033
IPI00965290	Isoform 3 of Cullin-4B	1.10356	0.0861062
IPI00335930	Isoform 2 of DAZ-associated protein 1	1.10343	0.014072
IPI00880122	Protein phosphatase 2A activator, regulatory subunit 4	1.10314	0.00355996
IPI00797519	23 kDa protein	1.10308	0.0521806
IPI00646899	Uncharacterized protein	1.103	0.0727993
IPI00641435	LAG1 homolog, ceramide synthase 2	1.10289	0.000748243
IPI00017469	Sepiapterin reductase	1.10276	0.562324
IPI00003927	Peptidyl-prolyl cis-trans isomerase D	1.10246	0.0624939
IPI00006579	Cytochrome c oxidase subunit 4 isoform 1, mitochondrial	1.10239	0.0137586
IPI00169285	Putative phospholipase B-like 2	1.10124	0.0557946
IPI00063408	Probable 2-oxoglutarate dehydrogenase E1 component DHKTD1, mitochondrial	1.10101	0.267274
IPI00853290	Uncharacterized protein	1.10046	0.235749
IPI00513881	Lysophospholipase II	1.10023	0.0564877
IPI00658002	Isoform 3 of Tyrosine-protein phosphatase non-receptor type 11	1.10005	0.47126
IPI00877618	Mercaptopyruvate sulfurtransferase	1.09979	0.229271
IPI00644224	cDNA FLJ54020, highly similar to Heterogeneous nuclear ribonucleoprotein U	1.09914	0.0207429
IPI00303476	ATP synthase subunit beta, mitochondrial	1.09872	0.000103835
IPI00023780	Isoform 2 of DnaJ homolog subfamily C member 5	1.09772	0.0457596
IPI00029730	Syntaxin-4	1.09725	0.11083
IPI00168959	Olfactory receptor 1M1	1.09715	0.118654
IPI00440493	ATP synthase subunit alpha, mitochondrial	1.09705	0.0011709
IPI00965008	DNA ligase	1.09641	0.35782
IPI00793080	Uncharacterized protein	1.09619	0.602058
IPI00062884	src substrate cortactin isoform b	1.09589	0.00725267
IPI00018534	Histone H2B type 1-L	1.09587	0.000362306
IPI00152900	cDNA FLJ55829, highly similar to Homo sapiens leucine zipper and CTNNBIP1 domain containing (LZIC), mRNA	1.09585	0.0235649
IPI00300452	Ankyrin repeat domain-containing protein 5	1.09551	0.0137828
IPI00908317	cDNA FLJ58907, moderately similar to Zinc finger protein 313	1.09524	0.169274
IPI00878720	Protein	1.09501	0.00280068
IPI00514669	SH3 domain binding glutamic acid-rich protein like 3	1.09493	0.020296
IPI00013774	Histone deacetylase 1	1.09464	0.0483477
IPI00385751	Uncharacterized protein	1.09455	0.273456
IPI00016670	RhoA activator C11orf59	1.09437	0.0584626
IPI00749256	cDNA FLJ57973, highly similar to Focal adhesion kinase 1	1.09419	0.294164
IPI00013890	Isoform 1 of 14-3-3 protein sigma	1.09395	0.000468807
IPI00031822	Sodium-dependent multivitamin transporter	1.09393	0.0951092
IPI00872952	Ubiquinol-cytochrome c reductase hinge protein, isoform CRA_c	1.09391	0.146927
IPI00964075	Putative uncharacterized protein GALNT7	1.09378	0.0370674
IPI00016832	Isoform Short of Proteasome subunit alpha type-1	1.09345	0.00259489
IPI00639819	TAR DNA binding protein	1.09331	0.39835
IPI00902697	9 kDa protein	1.09328	0.00647895
IPI00025273	Isoform Long of Trifunctional purine biosynthetic protein adenosine-3	1.09302	0.00172277
IPI00829889	Isoform 2 of ATP-dependent RNA helicase DDX42	1.09284	0.138019
IPI00909432	glutathione S-transferase kappa 1 isoform d	1.09271	0.085105
IPI00328659	Isoform 2 of Set1/Ash2 histone methyltransferase complex subunit ASH2	1.0927	0.026211
IPI00477763	Serine/threonine-protein kinase MRCK beta	1.09268	0.0338807
IPI00021831	cAMP-dependent protein kinase type I-alpha regulatory subunit	1.09199	0.00260946
IPI00293434	Signal recognition particle 14 kDa protein	1.09183	0.000296515
IPI00021187	Isoform 1 of RuvB-like 1	1.09137	0.00588779
IPI00305383	Cytochrome b-c1 complex subunit 2, mitochondrial	1.09134	0.0182089
IPI00793491	7 kDa protein	1.09126	0.0439547
IPI00470590	splicing factor 3A subunit 1 isoform 2	1.09069	0.00946775
IPI00795318	cDNA FLJ54365, highly similar to DNA replication licensing factor MCM4	1.09045	0.0208396
IPI00291006	Malate dehydrogenase, mitochondrial	1.09018	0.000372739
IPI00028481	Ras-related protein Rab-8A	1.08994	0.205545
IPI00947101	Uncharacterized protein	1.0896	0.009502
IPI00742682	Nucleoprotein TPR	1.08948	0.596728
IPI00293464	DNA damage-binding protein 1	1.08863	0.00899142
IPI00024705	PDZ domain-containing protein GIPC1	1.08841	0.563381
IPI00940312	52 kDa protein	1.08809	0.823266
IPI00218693	Adenine phosphoribosyltransferase	1.0875	0.0526148
IPI00013508	Alpha-actinin-1	1.08669	0.0253698
IPI00060031	ADP-ribosylation factor-like protein 8A	1.08645	0.279007
IPI00020719	Isoform 1 of Mitochondrial antiviral-signaling protein	1.08633	0.193823
IPI00749469	25 kDa protein	1.08618	0.00383586
IPI00216508	Isoform 2 of Sorting nexin-3	1.08599	0.00969658
IPI00743825	Isoform 1 of COP9 signalosome complex subunit 2	1.08579	0.760362
IPI00019912	Peroxisomal multifunctional enzyme type 2	1.08559	0.0139519
IPI00012382	U1 small nuclear ribonucleoprotein A	1.08408	0.0243647
IPI00006052	Prefoldin subunit 2	1.08404	0.218308
IPI00306749	Kanadaptin	1.08372	0.151358
IPI00513782	cDNA FLJ35478 fis, clone SMINT2007796, highly similar to Gelsolin	1.08316	0.0276245
IPI00456607	32 kDa protein	1.08263	0.133263
IPI00419585	Peptidyl-prolyl cis-trans isomerase A	1.08212	0.000277197
IPI00100656	Isoform 1 of Trans-2,3-enoyl-CoA reductase	1.0821	0.117197
IPI00375927	WD repeat-containing protein 72	1.08151	0.0389759
IPI00014230	Complement component 1 Q subcomponent-binding protein, mitochondrial	1.08142	0.0028967
IPI00060521	FLYWCH family member 2	1.08132	0.104019
IPI00909159	cDNA FLJ54799, highly similar to Mitochondrial 28S ribosomal protein S27	1.08128	0.0197498
IPI00940004	23 kDa protein	1.08114	0.00341561
IPI00017283	Isoleucyl-tRNA synthetase, mitochondrial	1.08056	0.0236187
IPI00795292	Isoform 3 of Nucleoside diphosphate kinase B	1.08052	0.00284736
IPI00966426	Uncharacterized protein	1.08016	0.341657
IPI00797887	cDNA FLJ58199, highly similar to Fragile X mental retardation syndrome-related protein 1	1.08007	0.283159
IPI00645320	Isoform 3 of Beta-catenin-like protein 1	1.07987	0.165763
IPI00328765	Isoform 1 of Progesterone-induced-blocking factor 1	1.07956	0.0657685
IPI00001159	Translational activator GCN1	1.07954	0.00085466
IPI00291419	cDNA FLJ53975, highly similar to Acetyl-CoA acetyltransferase, cytosolic	1.07918	0.385076
IPI00304419	Isoform A of Isocitrate dehydrogenase [NAD] subunit beta, mitochondrial	1.07907	0.0395568
IPI00333699	Isoform 2 of SAP30-binding protein	1.07805	0.239498
IPI00219038	Histone H3.3	1.07775	0.359314
IPI00550523	Atlastin-3	1.07772	0.115509
IPI00303753	Hcp beta-lactamase-like protein C1orf163	1.07748	0.070698
IPI00012493	40S ribosomal protein S20	1.07745	0.00510742
IPI00910437	cDNA FLJ52417, highly similar to 3'(2'),5'-bisphosphate nucleotidase 1	1.0768	0.157893
IPI00026358	Gamma-aminobutyric acid receptor-associated protein-like 2	1.07659	0.00135972
IPI00427330	Ribosome maturation protein SBDS	1.07556	0.210923
IPI00335385	Scavenger mRNA-decapping enzyme DcpS	1.07549	0.0425597
IPI00023526	Isoform 1 of Ras-related protein Rab-6A	1.07495	0.000840689
IPI00646605	Isoform 3 of E3 ubiquitin-protein ligase UBR4	1.07446	0.0048099
IPI00024282	Ras-related protein Rab-8B	1.07397	0.0227812
IPI00900380	Isoform 2 of Malignant T cell-amplified sequence 1	1.07379	0.151115
IPI00917915	18 kDa protein	1.07368	0.3436
IPI00302458	Exportin-7	1.07321	0.316064
IPI00964432	Protein	1.07305	0.794116
IPI00916623	9 kDa protein	1.07282	0.158238
IPI00967139	22 kDa protein	1.07281	0.649701
IPI00218848	ATP synthase, H+ transporting, mitochondrial F0 complex, subunit E	1.07264	0.0217989
IPI00335824	Isoform Short of Tight junction protein ZO-1	1.07256	0.333894
IPI00619903	Isoform 2 of UDP-glucose:glycoprotein glucosyltransferase 1	1.07252	0.0143164
IPI00007611	ATP synthase subunit O, mitochondrial	1.07246	0.0122509
IPI00020956	Hepatoma-derived growth factor	1.07195	0.000770824
IPI00332823	Isoform Delta of Zinc finger protein GLI2	1.07185	0.172762
IPI00759539	Isoform NELF-D of Negative elongation factor C/D	1.07113	0.0676999
IPI00026216	Puromycin-sensitive aminopeptidase	1.0711	0.00204843
IPI00644576	Filamin A, alpha	1.07083	0.00106277
IPI00171421	UPF0670 protein C8orf55	1.0706	0.0994463
IPI00552054	Isoform 2 of Monofunctional C1-tetrahydrofolate synthase, mitochondrial	1.07045	0.0108695
IPI00028006	Proteasome subunit beta type-2	1.07037	0.00267855
IPI00917911	Protein	1.07027	0.464832
IPI00027442	Alanyl-tRNA synthetase, cytoplasmic	1.07019	0.000107704
IPI00375947	retrotransposon-like protein 1	1.0701	0.167042
IPI00018780	Isoform 2 of CDK5 regulatory subunit-associated protein 3	1.0701	0.0281221
IPI00877610	32 kDa protein	1.0701	0.191642
IPI00873484	32 kDa protein	1.06976	0.0155732
IPI00872245	39 kDa protein	1.0695	0.166983
IPI00644515	Uncharacterized protein	1.06882	0.257894
IPI00186006	Isoform 2 of Serologically defined colon cancer antigen 8	1.06875	0.0626022
IPI00967467	33 kDa protein	1.0687	0.22569
IPI00414963	Isoform 2 of Polyadenylate-binding protein 2	1.06865	0.0107111
IPI00017726	Isoform 1 of 3-hydroxyacyl-CoA dehydrogenase type-2	1.06859	0.0136532
IPI00964439	Uncharacterized protein	1.06827	0.249368
IPI00218733	Superoxide dismutase [Cu-Zn]	1.06798	0.00338943
IPI00026182	F-actin-capping protein subunit alpha-2	1.06771	0.0569984
IPI00334907	Isoform 1 of Phosphatidylinositol transfer protein beta isoform	1.06735	0.135726
IPI00398727	Isoform 2 of Acyl-protein thioesterase 1	1.06728	0.101811
IPI00874115	Uncharacterized protein	1.06692	0.0532884
IPI00000877	Hypoxia up-regulated protein 1	1.06673	0.000916933
IPI00927883	cDNA FLJ53268, highly similar to Beta-glucuronidase	1.06649	0.092581
IPI00967299	cDNA FLJ53442, highly similar to Poly (ADP-ribose) polymerase 1	1.06648	0.0849217
IPI00012197	dCTP pyrophosphatase 1	1.06647	0.0314837
IPI00026215	Flap endonuclease 1	1.06608	0.00871146
IPI00936051	Dynein heavy chain domain-containing protein 1	1.06579	0.0114889
IPI00100796	Charged multivesicular body protein 5	1.06538	0.165713
IPI00479722	Proteasome activator complex subunit 1	1.06534	0.00170862
IPI00005745	Serine palmitoyltransferase 1	1.06513	0.00987647
IPI00031107	Isoform 2 of Hydroxysteroid dehydrogenase-like protein 2	1.06488	0.318085
IPI00656002	vacuolar protein sorting-associated protein 26A isoform 2	1.06481	0.374727
IPI00873656	cDNA FLJ52574, highly similar to Septin-7	1.0648	0.093243
IPI00760637	Metaxin 1	1.06477	0.160173
IPI00793189	cDNA FLJ90599 fis, clone PLACE1001340, highly similar to Mitochondrial proteins importreceptor	1.06443	0.454118
IPI00024661	Protein transport protein Sec24C	1.0644	0.293739
IPI00902799	cDNA FLJ12779 fis, clone NT2RP2001748, moderately similar to FARNESYL PYROPHOSPHATE SYNTHETASE	1.06435	0.27831
IPI00009009	Protein CWC15 homolog	1.06387	0.306861
IPI00009111	Trophoblast glycoprotein	1.06383	0.403757
IPI00218547	Isoform Short of Delta-1-pyrroline-5-carboxylate synthase	1.06381	0.0143932
IPI00002853	Serine/threonine-protein phosphatase 2A 56 kDa regulatory subunit epsilon isoform	1.06343	0.257202
IPI00219153	60S ribosomal protein L22	1.06323	0.00791587
IPI00896474	Uncharacterized protein	1.063	0.000976111
IPI00216529	Isoform E of Plasma membrane calcium-transporting ATPase 1	1.063	0.0808026
IPI00103599	BRI3-binding protein	1.06274	0.4273
IPI00026530	Protein ERGIC-53	1.06265	0.455818
IPI00925072	Uncharacterized protein	1.06221	0.0737842
IPI00550069	Ribonuclease inhibitor	1.06216	0.0299834
IPI00020021	Protein DEK	1.06166	0.0259461
IPI00946039	Uncharacterized protein	1.0613	0.180135
IPI00798174	8 kDa protein	1.06117	0.573946
IPI00894420	21 kDa protein	1.06115	0.0990822
IPI00304935	Similar to Protein SAAL1. Isoform 2	1.0611	0.331023
IPI00916453	cDNA FLJ56352, highly similar to Succinyl-CoA ligase (GDP-forming) subunit alpha, mitochondrial	1.06109	0.0573478
IPI00219877	Isoform 2 of Porphobilinogen deaminase	1.06107	0.123114
IPI00221345	Isoform 1 of YTH domain family protein 1	1.06078	0.437842
IPI00789428	Isoform 2 of Methylcrotonoyl-CoA carboxylase beta chain, mitochondrial	1.06036	0.0365632
IPI00872909	Isoform 2 of Putative ribosomal RNA methyltransferase NOP2	1.06031	0.301832
IPI00917777	116 kDa U5 small nuclear ribonucleoprotein component isoform b	1.05965	0.186574
IPI00413654	Isoform SRP40-4 of Serine/arginine-rich splicing factor 5	1.05889	0.165243
IPI00219622	Proteasome subunit alpha type-2	1.05875	0.400724
IPI00759663	Isoform Cytoplasmic+peroxisomal of Peroxiredoxin-5, mitochondrial	1.05848	0.0141882
IPI00398874	Acyl-CoA-binding domain-containing protein 7	1.05789	0.0626124
IPI00883914	5'-AMP-activated protein kinase subunit gamma-1 isoform 2	1.05757	0.599758
IPI00746165	Isoform 1 of WD repeat-containing protein 1	1.05685	0.00748477
IPI00642816	Signal recognition particle 9 kDa protein	1.05667	0.360164
IPI00941515	cDNA FLJ46879 fis, clone UTERU3015011, highly similar to Paxillin	1.05646	0.617127
IPI00020326	R31237_1 (Fragment)	1.0564	0.0278607
IPI00300371	Isoform 1 of Splicing factor 3B subunit 3	1.05633	0.00819268
IPI00032903	Peptidyl-tRNA hydrolase 2, mitochondrial	1.05606	0.0995559
IPI00029264	Cytochrome c1, heme protein, mitochondrial	1.05603	0.223116
IPI00798339	Isoform 4 of E1A-binding protein p400	1.05474	0.438001
IPI00745893	SMT3 suppressor of mif two 3 homolog 2 isoform b precursor	1.05473	0.0516012
IPI00032881	28S ribosomal protein S23, mitochondrial	1.0544	0.314457
IPI00893118	7 kDa protein	1.05388	0.694074
IPI00455161	Isoform 3 of RNA-binding protein Musashi homolog 2	1.05334	0.238408
IPI00009680	39S ribosomal protein L44, mitochondrial	1.05333	0.151022
IPI00945855	Uncharacterized protein	1.05321	0.347591
IPI00025086	Cytochrome c oxidase subunit 5A, mitochondrial	1.05294	0.0064268
IPI00299413	GA-binding protein alpha chain	1.05253	0.187919
IPI00456747	ATP synthase, H+ transporting, mitochondrial F0 complex, subunit B1	1.05235	0.0739744
IPI00909562	cDNA FLJ52462, moderately similar to Mus musculus proteasome (prosome, macropain) 26S subunit, non-ATPase, 8 (Psmd8), mRNA	1.05168	0.0594935
IPI00025019	Proteasome subunit beta type-1	1.05167	0.0576075
IPI00420108	Dihydrolipoyllysine-residue succinyltransferase component of 2-oxoglutarate dehydrogenase complex, mitochondrial	1.05116	0.21148
IPI00478622	Uncharacterized protein	1.0511	0.873208
IPI00027448	ATP synthase subunit g, mitochondrial	1.05104	0.0669254
IPI00938044	hypothetical protein XP_002347581	1.05086	0.349933
IPI00419531	Cleavage and polyadenylation specificity factor subunit 2	1.05061	0.302824
IPI00643653	cDNA FLJ42145 fis, clone TESTI4000228, highly similar to Mus musculus ubiquitin family domain containing 1 (Ubfd1), mRNA	1.05044	0.220796
IPI00827610	Isoform 2 of Peroxisomal acyl-coenzyme A oxidase 3	1.05001	0.489318
IPI00399318	coatomer subunit epsilon isoform b	1.04938	0.391909
IPI00017963	Small nuclear ribonucleoprotein Sm D2	1.04935	0.032907
IPI00021327	Isoform 1 of Growth factor receptor-bound protein 2	1.04914	0.179396
IPI00013122	Hsp90 co-chaperone Cdc37	1.04908	0.0208181
IPI00219512	Isoform 2 of Ubiquitin carboxyl-terminal hydrolase isozyme L5	1.04876	0.265038
IPI00383680	ribophorin II isoform 2 precursor	1.04835	0.0224049
IPI00256684	Isoform B of AP-2 complex subunit alpha-1	1.04797	0.227185
IPI00383581	cDNA FLJ61290, highly similar to Neutral alpha-glucosidase AB	1.04787	0.00196558
IPI00011454	Isoform 2 of Neutral alpha-glucosidase AB	1.04787	0.00359488
IPI00333763	Glutaredoxin-related protein 5, mitochondrial	1.0476	0.483119
IPI00030706	Activator of 90 kDa heat shock protein ATPase homolog 1	1.04747	0.0432864
IPI00031397	Long-chain-fatty-acid--CoA ligase 3	1.047	0.319178
IPI00024175	Isoform 1 of Proteasome subunit alpha type-7	1.04688	0.0385084
IPI00923487	lanosterol synthase isoform 3	1.04679	0.337563
IPI00291668	tight junction protein ZO-2 isoform 6	1.04654	0.644454
IPI00456049	Isoform 2 of ATP synthase subunit d, mitochondrial	1.04619	0.358638
IPI00004968	Pre-mRNA-processing factor 19	1.04555	0.177541
IPI00965131	Uncharacterized protein	1.04527	0.384717
IPI00179187	Isoform 2 of DnaJ homolog subfamily A member 3, mitochondrial	1.04484	0.465629
IPI00443657	cDNA FLJ46566 fis, clone THYMU3040829, moderately similar to Cold-inducible RNA-binding protein	1.04458	0.155387
IPI00908888	cDNA FLJ57836, highly similar to Myb-binding protein 1A	1.04457	0.0165835
IPI00916111	Malate dehydrogenase	1.04422	0.0147758
IPI00915313	neighbor of COX4 isoform 2	1.04398	0.606623
IPI00029819	Neurogenic locus notch homolog protein 3	1.04361	0.312021
IPI00165506	Polymerase delta-interacting protein 2	1.04353	0.477988
IPI00019997	Protein lin-7 homolog C	1.04331	0.457679
IPI00657708	Uncharacterized protein	1.04325	0.56396
IPI00016786	Isoform 2 of Cell division control protein 42 homolog	1.04245	0.0159625
IPI00009659	Regulation of nuclear pre-mRNA domain-containing protein 1B	1.04235	0.529266
IPI00375407	Isoform 2 of DDRGK domain-containing protein 1	1.0422	0.626698
IPI00218568	Pterin-4-alpha-carbinolamine dehydratase	1.04208	0.680733
IPI00908545	cDNA FLJ59412	1.04203	0.168944
IPI00552190	Proteasome (Prosome, macropain) 26S subunit, non-ATPase, 10	1.04189	0.0646779
IPI00791992	14 kDa protein	1.04179	0.279941
IPI00328715	Protein LYRIC	1.04095	0.460725
IPI00643041	GTP-binding nuclear protein Ran	1.04086	0.00642333
IPI00396435	Putative pre-mRNA-splicing factor ATP-dependent RNA helicase DHX15	1.04074	0.350169
IPI00844112	Isoform 2 of Sorting nexin-12	1.04073	0.148826
IPI00453463	Coiled-coil domain-containing protein 12	1.04068	0.164275
IPI00472887	Isoform 2 of Cytoskeleton-associated protein 5	1.04062	0.576584
IPI00396321	Leucine-rich repeat-containing protein 59	1.0405	4.98511e-05
IPI00216268	Isoform 2 of Myoferlin	1.04041	0.0364407
IPI00295585	CGG triplet repeat-binding protein 1	1.04021	0.0562041
IPI00395676	Isoform 2 of UTP--glucose-1-phosphate uridylyltransferase	1.03987	0.136128
IPI00916869	cDNA FLJ59519, highly similar to U4/U6.U5 tri-snRNP-associated protein 2	1.03969	0.224783
IPI00304693	Isoform 2 of Arf-GAP domain and FG repeats-containing protein 1	1.03926	0.762448
IPI00793699	18 kDa protein	1.03914	0.209383
IPI00375441	Isoform 1 of Far upstream element-binding protein 1	1.03902	0.0273923
IPI00024742	Cytochrome b-c1 complex subunit 8	1.03894	0.035848
IPI00645078	Ubiquitin-like modifier-activating enzyme 1	1.03869	0.0117988
IPI00873069	35 kDa protein	1.03834	0.517164
IPI00922662	cDNA FLJ57768, highly similar to Ras-related protein Rab-1A	1.03807	0.226623
IPI00013452	Bifunctional aminoacyl-tRNA synthetase	1.03794	0.112913
IPI00004273	Isoform 1 of RNA-binding protein 25	1.03769	0.204278
IPI00000874	Peroxiredoxin-1	1.03766	0.00421086
IPI00056357	UPF0556 protein C19orf10	1.03757	0.150319
IPI00929627	NAC-alpha domain-containing protein 1	1.03756	0.543013
IPI00007928	Pre-mRNA-processing-splicing factor 8	1.03754	0.124211
IPI00377152	Isoform 2 of U4/U6 small nuclear ribonucleoprotein Prp3	1.03753	0.0589704
IPI00185503	Isoform 2 of ATP-binding cassette sub-family D member 3	1.03737	0.495367
IPI00217553	39S ribosomal protein L41, mitochondrial	1.03736	0.395191
IPI00926718	Protein	1.03731	0.277487
IPI00449669	Isoform 2 of Translocon-associated protein subunit alpha	1.03712	0.572115
IPI00642097	Eukaryotic peptide chain release factor GTP-binding subunit ERF3B	1.03676	0.0570437
IPI00293655	ATP-dependent RNA helicase DDX1	1.03654	0.571337
IPI00219326	Isoform 2 of Host cell factor 1	1.03652	0.187051
IPI00878918	9 kDa protein	1.03651	0.44432
IPI00009368	Sideroflexin-1	1.0362	0.0365098
IPI00219483	Isoform 2 of U1 small nuclear ribonucleoprotein 70 kDa	1.03599	0.0362891
IPI00967118	Uncharacterized protein	1.03594	0.34634
IPI00794259	5 kDa protein	1.03535	0.377077
IPI00074893	Zinc finger protein 512B	1.03524	0.555894
IPI00333634	Uncharacterized protein C20orf194	1.03503	0.436184
IPI00399170	Isoform 2 of Regulator of nonsense transcripts 1	1.03452	0.689515
IPI00016676	Mitochondrial import receptor subunit TOM20 homolog	1.03448	0.742314
IPI00719345	Isoform 3 of Serine/threonine-protein phosphatase 6 regulatory subunit 3	1.03426	0.221041
IPI00790361	5 kDa protein	1.03379	0.515555
IPI00879735	Eukaryotic translation initiation factor 3, subunit D	1.03351	0.237737
IPI00220528	Small nuclear ribonucleoprotein F	1.0329	0.694043
IPI00939174	Isoform 1 of Ubiquitin thioesterase OTUB1	1.0329	0.347825
IPI00909014	cDNA FLJ60715, highly similar to Pyruvate carboxylase, mitochondrial	1.0328	0.225745
IPI00748303	Uncharacterized protein	1.0327	0.742448
IPI00024993	Enoyl-CoA hydratase, mitochondrial	1.03246	0.00349682
IPI00922290	cDNA FLJ53094, highly similar to Receptor expression-enhancing protein 5	1.03235	0.0167036
IPI00884063	Homeodomain-like containing protein	1.0322	0.593323
IPI00797184	17 kDa protein	1.03213	0.686266
IPI00008964	Ras-related protein Rab-1B	1.0318	0.341141
IPI00844008	LMOD1 protein	1.03118	0.279033
IPI00746777	Alcohol dehydrogenase class-3	1.03106	0.144096
IPI00914908	Isoform 3 of Transmembrane emp24 domain-containing protein 4	1.03095	0.422519
IPI00016513	Ras-related protein Rab-10	1.0308	0.233634
IPI00023640	Programmed cell death protein 5	1.03076	0.157726
IPI00908449	cDNA FLJ58737, highly similar to Splicing factor 3A subunit 3	1.03064	0.298345
IPI00941167	Beta-hexosaminidase subunit alpha	1.03052	0.638577
IPI00329536	Early endosome antigen 1	1.03016	0.255673
IPI00009104	RuvB-like 2	1.03014	0.0992301
IPI00156374	Isoform 1 of Importin-4	1.02984	0.853998
IPI00642416	60 kDa SS-A/Ro ribonucleoprotein isoform 4	1.02947	0.120094
IPI00011676	Neural Wiskott-Aldrich syndrome protein	1.02947	0.716178
IPI00169383	Phosphoglycerate kinase 1	1.02899	0.0118248
IPI00908668	apoptosis inhibitor 5 isoform c	1.02895	0.340826
IPI00063242	Isoform 2 of Serine/threonine-protein phosphatase PGAM5, mitochondrial	1.02886	0.568502
IPI00892560	13 kDa protein	1.02868	0.832538
IPI00784295	Isoform 1 of Heat shock protein HSP 90-alpha	1.02853	0.0551134
IPI00031169	Ras-related protein Rab-2A	1.02825	0.000310387
IPI00793141	MAPK3 protein	1.02813	0.30773
IPI00026994	PRA1 family protein 2	1.02771	0.5178
IPI00815834	Glycylpeptide N-tetradecanoyltransferase	1.02769	0.511917
IPI00028570	Isoform 1 of Glycogen synthase kinase-3 beta	1.02661	0.910062
IPI00218236	Serine/threonine-protein phosphatase PP1-beta catalytic subunit	1.02654	0.471623
IPI00645747	Isoform 6 of Protein prune homolog	1.02645	0.631413
IPI00014513	Transcriptional repressor protein YY1	1.02606	0.810885
IPI00019269	WD repeat-containing protein 61	1.02505	0.833359
IPI00384127	Full-length cDNA clone CS0DF017YJ08 of Fetal brain of Homo sapiens	1.02461	0.753952
IPI00012340	Serine/arginine-rich splicing factor 9	1.02435	0.52802
IPI00871221	Isoform 2 of Sodium/potassium-transporting ATPase subunit beta-1	1.02422	0.412726
IPI00215920	ADP-ribosylation factor 6	1.02393	0.432958
IPI00297492	Dolichyl-diphosphooligosaccharide--protein glycosyltransferase subunit STT3A	1.0237	0.451401
IPI00922900	cDNA FLJ50656, highly similar to Surfeit locus protein 4	1.02344	0.374918
IPI00470739	Isoform 2 of Glutathione S-transferase Mu 4	1.02342	0.844248
IPI00056414	Protein MAL2	1.02335	0.373886
IPI00966470	probable phospholipid-transporting ATPase IK isoform 2	1.02281	0.523658
IPI00465248	Isoform alpha-enolase of Alpha-enolase	1.02279	0.0419183
IPI00022891	ADP/ATP translocase 1	1.02278	0.383023
IPI00007188	ADP/ATP translocase 2	1.0225	0.0640833
IPI00924636	cDNA, FLJ92300, Homo sapiens COP9 subunit 6 (MOV34 homolog, 34 kD) (COPS6), mRNA	1.02231	0.558202
IPI00026606	Surfeit locus protein 6	1.0221	0.521464
IPI00926452	Mitochondrial ribosomal protein S17	1.02205	0.451892
IPI00299155	Proteasome subunit alpha type-4	1.02191	0.0133901
IPI00922513	cDNA FLJ57879, highly similar to Mevalonate kinase	1.02184	0.394351
IPI00023542	Transmembrane emp24 domain-containing protein 9	1.021	0.912815
IPI00027107	Tu translation elongation factor, mitochondrial precursor	1.02	0.000648366
IPI00446235	Isoform 2 of NADH-cytochrome b5 reductase 3	1.01995	0.85914
IPI00024642	Isoform 1 of Coiled-coil domain-containing protein 47	1.01958	0.518225
IPI00306280	Density-regulated protein	1.01933	0.975017
IPI00878215	Thioredoxin, mitochondrial	1.01921	0.752747
IPI00220835	Protein transport protein Sec61 subunit beta	1.01872	0.803927
IPI00942199	90 kDa protein	1.01864	0.625905
IPI00644568	Uncharacterized protein	1.01848	0.73435
IPI00400849	Isoform 3 of Phosphatidylinositol-binding clathrin assembly protein	1.01797	0.460835
IPI00969207	Mitochondrial 28S ribosomal protein S34	1.01727	0.521296
IPI00010953	cDNA FLJ11251 fis, clone PLACE1008813	1.01722	0.802583
IPI00456729	Isoform 3 of Ran-binding protein 3	1.01714	0.365071
IPI00026268	Guanine nucleotide-binding protein G(I)/G(S)/G(T) subunit beta-1	1.01695	0.664775
IPI00029267	U2 small nuclear ribonucleoprotein B''	1.01687	0.413396
IPI00300096	Ras-related protein Rab-35	1.01679	0.0527639
IPI00010951	Epiplakin	1.01664	0.120496
IPI00746205	Proteasome activator complex subunit 2	1.01646	0.123792
IPI00946334	NADH dehydrogenase (ubiquinone) Fe-S protein 2 isoform 2 precursor	1.01598	0.585158
IPI00375380	26S proteasome non-ATPase regulatory subunit 13 isoform 2	1.01547	0.0206879
IPI00016339	Ras-related protein Rab-5C	1.01541	0.521789
IPI00006379	Nucleolar protein 58	1.01532	0.837397
IPI00306825	Isoform 1 of Tumor protein D54	1.01506	0.29727
IPI00012315	Nucleoside diphosphate kinase 3	1.01498	0.787279
IPI00410702	Isoform 2 of Kynurenine/alpha-aminoadipate aminotransferase, mitochondrial	1.0147	0.844173
IPI00106668	perilipin-3 isoform 3	1.01443	0.434897
IPI00465459	Isoform 2 of Dual specificity tyrosine-phosphorylation-regulated kinase 3	1.0144	0.837355
IPI00007694	Isoform 1 of Protein phosphatase methylesterase 1	1.01414	0.725071
IPI00909081	cDNA FLJ57530, highly similar to Protein tyrosine phosphatase type IVA protein 2	1.0141	0.875639
IPI00789370	serine hydroxymethyltransferase, mitochondrial isoform 3	1.01407	0.0222041
IPI00909419	UMP-CMP kinase isoform b	1.01395	0.899126
IPI00296337	Isoform 1 of DNA-dependent protein kinase catalytic subunit	1.01393	0.415976
IPI00742775	Bardet-Biedl syndrome 10 protein	1.01389	0.81512
IPI00377184	Isoform 3 of Eyes absent homolog 4	1.01366	0.287871
IPI00013829	TP53-regulated inhibitor of apoptosis 1	1.01348	0.751281
IPI00643915	Peptidyl-prolyl cis-trans isomerase	1.01299	0.339371
IPI00090327	Vacuolar protein sorting-associated protein 45	1.01292	0.948323
IPI00893242	Uncharacterized protein	1.01286	0.775966
IPI00935720	similar to hCG1725380	1.01277	0.661162
IPI00290566	T-complex protein 1 subunit alpha	1.01252	0.324924
IPI00003217	Proteasome subunit beta type-7	1.0119	0.951921
IPI00026964	Cytochrome b-c1 complex subunit Rieske, mitochondrial	1.01143	0.232917
IPI00029266	Small nuclear ribonucleoprotein E	1.01143	0.264228
IPI00006440	28S ribosomal protein S7, mitochondrial	1.01116	0.7772
IPI00967633	16 kDa protein	1.01102	0.924891
IPI00917592	Uncharacterized protein	1.01048	0.657134
IPI00029046	Malectin	1.01047	0.856164
IPI00395775	Isoform 2 of Paraspeckle component 1	1.01042	0.671228
IPI00304435	Protein NipSnap homolog 1	1.01006	0.842102
IPI00640357	ubiquitin carboxyl-terminal hydrolase 14 isoform b	1.00981	0.84324
IPI00257508	Dihydropyrimidinase-related protein 2	1.00977	0.932523
IPI00555929	Beta adrenergic receptor kinase 1 variant (Fragment)	1.00935	0.873591
IPI00032635	Isoform 1 of Protein LSM14 homolog B	1.00877	0.721133
IPI00807400	Isoform 2 of Structural maintenance of chromosomes protein 1B	1.00858	0.832696
IPI00296485	Microtubule-associated protein 1S	1.00851	0.946714
IPI00554626	C-terminal-binding protein 1 isoform 2	1.00847	0.858525
IPI00935917	25 kDa protein	1.00842	0.991562
IPI00177728	Isoform 1 of Cytosolic non-specific dipeptidase	1.00782	0.460593
IPI00172421	Isoform 2 of S-phase kinase-associated protein 1	1.00739	0.845951
IPI00924875	7 kDa protein	1.00731	0.796568
IPI00001589	Mitochondrial import inner membrane translocase subunit Tim13	1.00683	0.839458
IPI00798351	35 kDa protein	1.00675	0.0459068
IPI00604566	Isoform DFF35 of DNA fragmentation factor subunit alpha (Fragment)	1.00671	0.801625
IPI00303882	Isoform B of Perilipin-3	1.00634	0.214926
IPI00807398	EIF2AK2 protein (Fragment)	1.00601	0.914207
IPI00885051	Isoform 3 of Conserved oligomeric Golgi complex subunit 5	1.00566	0.865344
IPI00903033	cDNA FLJ33195 fis, clone ADRGL2005961, highly similar to GLUCOSYLCERAMIDASE	1.0054	0.848328
IPI00760919	Isoform 2 of Regulation of nuclear pre-mRNA domain-containing protein 2	1.0054	0.328601
IPI00000296	Isoform 1 of Probable protein BRICK1	1.00528	0.186732
IPI00966277	cDNA FLJ45226 fis, clone BRCAN2020412, highly similar to GPI transamidase component PIG-S	1.00515	0.922027
IPI00797067	U2 snRNP-specific A' protein	1.00506	0.433254
IPI00029623	Proteasome subunit alpha type-6	1.00499	0.981409
IPI00903231	cDNA FLJ45471 fis, clone BRSTN2016892, highly similar to COMM domain-containing protein 3	1.00495	0.943665
IPI00794503	Isoform 3 of Probable Xaa-Pro aminopeptidase 3	1.00486	0.734778
IPI00792696	13 kDa protein	1.00483	0.893088
IPI00374151	thioredoxin-dependent peroxide reductase, mitochondrial isoform b	1.00482	0.61802
IPI00946527	35 kDa protein	1.00462	0.309572
IPI00005490	Golgi phosphoprotein 3	1.0046	0.9474
IPI00551024	Bifunctional ATP-dependent dihydroxyacetone kinase/FAD-AMP lyase (cyclizing)	1.00451	0.147442
IPI00171199	Isoform 2 of Proteasome subunit alpha type-3	1.00441	0.772976
IPI00011619	Bifunctional 3'-phosphoadenosine 5'-phosphosulfate synthase 1	1.00433	0.860403
IPI00294242	28S ribosomal protein S31, mitochondrial	1.0037	0.909478
IPI00922002	cDNA FLJ53370, highly similar to Mus musculus cytoplasmic FMR1 interacting protein 2 (Cyfip2), mRNA	1.00369	0.743704
IPI00414554	Actin-related protein 2/3 complex subunit 5-like protein	1.00347	0.785977
IPI00025178	Pre-mRNA-splicing factor SPF27	1.00318	0.947426
IPI00556021	DNA polymerase (Fragment)	1.00313	0.123744
IPI00011603	26S proteasome non-ATPase regulatory subunit 3	1.00313	0.502085
IPI00033130	SUMO-activating enzyme subunit 1	1.00309	0.937094
IPI00797575	23 kDa protein	1.0025	0.960583
IPI00215911	DNA-(apurinic or apyrimidinic site) lyase	1.00221	0.574792
IPI00419979	Serine/threonine-protein kinase PAK 2	1.00217	0.252501
IPI00552198	Phosphoprotein enriched in astrocytes 15	1.00207	0.967383
IPI00909766	cDNA FLJ52877, highly similar to 26S proteasome non-ATPase regulatory subunit 5	1.00189	0.546951
IPI00942853	RNA binding motif protein 39	1.00166	0.424374
IPI00006025	Isoform 1 of Squamous cell carcinoma antigen recognized by T-cells 3	1.00152	0.522063
IPI00945620	cDNA FLJ57661, highly similar to GMP synthase	1.0015	0.983821
IPI00853065	THO complex 2	1.00141	0.96332
IPI00030320	Probable ATP-dependent RNA helicase DDX6	1.00127	0.851945
IPI00911039	cDNA FLJ54408, highly similar to Heat shock 70 kDa protein 1	1.00115	0.3203
IPI00003438	DnaJ homolog subfamily C member 8	1.00109	0.984802
IPI00893536	Uncharacterized protein	1.00087	0.642316
IPI00216492	Isoform 2 of Heterogeneous nuclear ribonucleoprotein H3	1.0008	0.482305
IPI00295857	Isoform 1 of Coatomer subunit alpha	1.00072	0.809906
IPI00009328	Eukaryotic initiation factor 4A-III	1.00068	0.875142
IPI00442805	CDNA FLJ26672 fis, clone MPG03403, highly similar to Ligatin	1.00061	0.971955
IPI00027834	Heterogeneous nuclear ribonucleoprotein L	1.00053	0.4329
IPI00909122	poly(A)-specific ribonuclease PARN isoform 2	1.00052	0.994009
IPI00853509	Proteasome (Prosome, macropain) 26S subunit, non-ATPase, 4	1.00025	0.876198
IPI00604620	Nucleolin	0.999854	0.867814
IPI00925511	cDNA FLJ54314, highly similar to Glutaminyl-tRNA synthetase	0.99917	0.396897
IPI00921944	cDNA FLJ54863, highly similar to CTP synthase 1	0.998971	0.935905
IPI00642156	Probable glutamyl-tRNA synthetase, mitochondrial	0.998927	0.997193
IPI00005537	cDNA FLJ60124, highly similar to Mitochondrial dicarboxylate carrier	0.998679	0.694124
IPI00004358	Glycogen phosphorylase, brain form	0.998597	0.985455
IPI00556141	Polypyrimidine tract binding protein 2 variant (Fragment)	0.998556	0.900291
IPI00967137	Protein	0.998149	0.857698
IPI00304409	Calcium-regulated heat stable protein 1	0.997452	0.90079
IPI00219229	U6 snRNA-associated Sm-like protein LSm3	0.997204	0.959805
IPI00413368	Protein FAM25	0.996525	0.870673
IPI00966656	13 kDa protein	0.996468	0.929704
IPI00307259	DnaJ homolog subfamily C member 13	0.996357	0.913462
IPI00879702	Retinoblastoma binding protein 7	0.996102	0.0588199
IPI00289499	Bifunctional purine biosynthesis protein PURH	0.995738	0.406025
IPI00893013	cDNA FLJ55480, highly similar to Exportin-1	0.995723	0.50717
IPI00009315	Golgi resident protein GCP60	0.995587	0.952518
IPI00056511	Tektin-1	0.995345	0.891625
IPI00921516	N-acetyltransferase 10 isoform b	0.995089	0.738057
IPI00827813	Isoform 2F of Cytoplasmic dynein 1 intermediate chain 2	0.995036	0.832275
IPI00396378	Isoform B1 of Heterogeneous nuclear ribonucleoproteins A2/B1	0.994912	0.952835
IPI00015838	Cell growth-regulating nucleolar protein	0.994803	0.952561
IPI00289800	Isoform Short of Glucose-6-phosphate 1-dehydrogenase	0.99469	0.790205
IPI00074489	NDUFB10 protein	0.994193	0.72734
IPI00855962	Isoform 2 of FK506-binding protein 15	0.994129	0.850465
IPI00020194	Isoform Short of TATA-binding protein-associated factor 2N	0.993764	0.203438
IPI00878250	14 kDa protein	0.993677	0.900758
IPI00794240	Uncharacterized protein	0.993464	0.861995
IPI00515043	Potassium channel, subfamily K, member 1	0.993346	0.904304
IPI00014238	Isoform Cytoplasmic of Lysyl-tRNA synthetase	0.993248	0.251244
IPI00299177	Isoform 1 of Cat eye syndrome critical region protein 5	0.992865	0.76251
IPI00642244	Isoform 4 of Uncharacterized protein KIAA0090	0.992852	0.878629
IPI00217467	Histone H1.4	0.992805	0.270759
IPI00032506	Uncharacterized protein C14orf142	0.992646	0.871187
IPI00925154	Uncharacterized protein	0.992502	0.92025
IPI00219078	Isoform 1 of Sarcoplasmic/endoplasmic reticulum calcium ATPase 2	0.992365	0.352743
IPI00909577	cDNA FLJ52894, highly similar to Isocitrate dehydrogenase	0.992276	0.317518
IPI00384489	AP-1 complex subunit beta-1 isoform c	0.99198	0.507787
IPI00647820	Protein	0.991483	0.742002
IPI00386533	eukaryotic translation initiation factor 4 gamma 1 isoform 4	0.991424	0.0741716
IPI00514607	Isoform 2 of Histone-arginine methyltransferase CARM1	0.991404	0.939959
IPI00924976	Uncharacterized protein	0.991315	0.881414
IPI00154528	Isoform 1 of Structural maintenance of chromosomes protein 6	0.991287	0.582665
IPI00945811	Uncharacterized protein	0.991149	0.518764
IPI00642046	RSL1D1 protein	0.991033	0.6134
IPI00025512	Heat shock protein beta-1	0.990865	0.54404
IPI00787559	thymidylate kinase isoform 2	0.990838	0.781771
IPI00009032	Lupus La protein	0.990713	0.631775
IPI00871679	63 kDa protein	0.990642	0.342436
IPI00016669	GTP-binding protein Rheb	0.990325	0.776673
IPI00006196	Isoform 2 of Nuclear mitotic apparatus protein 1	0.990179	0.332628
IPI00760588	Isoform 5 of Double-stranded RNA-specific adenosine deaminase	0.990166	0.815832
IPI00401264	Endoplasmic reticulum resident protein 44	0.990142	0.314359
IPI00877624	Protein kinase C and casein kinase substrate in neurons 2	0.990059	0.688152
IPI00910455	cDNA FLJ60259, highly similar to Elongation factor Ts, mitochondrial	0.989698	0.948232
IPI00156689	Synaptic vesicle membrane protein VAT-1 homolog	0.989437	0.605926
IPI00232806	Isoform 2 of Structural maintenance of chromosomes protein 2	0.989329	0.725455
IPI00289547	Transcription factor jun-D	0.989025	0.827207
IPI00059242	Synapse-associated protein 1	0.988918	0.926591
IPI00940890	Isoform 3 of RNA-binding protein 4	0.988678	0.69919
IPI00170692	Isoform 1 of Vesicle-associated membrane protein-associated protein A	0.988218	0.525509
IPI00893774	Uncharacterized protein	0.988188	0.817523
IPI00470467	NADPH--cytochrome P450 reductase	0.987912	0.566858
IPI00964793	Uncharacterized protein	0.987468	0.749519
IPI00791249	8 kDa protein	0.986923	0.474357
IPI00878140	cDNA FLJ57870, highly similar to Thiosulfate sulfurtransferase	0.98683	0.811183
IPI00657779	Peptidyl-prolyl cis-trans isomerase	0.986712	0.606502
IPI00640930	Uncharacterized protein	0.986269	0.83553
IPI00964725	Protein	0.986227	0.943725
IPI00182757	Isoform 1 of Protein KIAA1967	0.986078	0.281448
IPI00789072	10 kDa protein	0.98603	0.675666
IPI00937480	Uncharacterized protein	0.985836	0.990197
IPI00168878	Torsin-1A-interacting protein 2	0.98564	0.513075
IPI00927624	mesoderm induction early response protein 1 isoform i	0.985336	0.149302
IPI00445401	Isoform 2 of E3 ubiquitin-protein ligase HUWE1	0.985139	0.0241054
IPI00000015	Serine/arginine-rich splicing factor 4	0.985057	0.68317
IPI00942494	Isoform 3 of Beta-enolase	0.985042	0.905444
IPI00848328	Similar to Delta(3,5)-Delta(2,4)-dienoyl-CoA isomerase, mitochondrial precursor	0.98491	0.735854
IPI00946566	Uncharacterized protein	0.984891	0.216644
IPI00002557	Coatomer subunit gamma-2	0.984874	0.295435
IPI00816796	cDNA FLJ38696 fis, clone KIDNE2001931, highly similar to HETEROGENEOUS NUCLEAR RIBONUCLEOPROTEIN G	0.984767	0.839185
IPI00010153	60S ribosomal protein L23	0.984625	0.222489
IPI00909795	cDNA FLJ50114, highly similar to Spermine synthase	0.98458	0.647796
IPI00304925	Heat shock 70 kDa protein 1A/1B	0.984339	0.123971
IPI00939422	ATP-citrate synthase isoform 2	0.983937	0.313498
IPI00647195	Uncharacterized protein	0.983816	0.806447
IPI00411639	Laminin receptor-like protein LAMRL5	0.98255	0.00729574
IPI00015947	DnaJ homolog subfamily B member 1	0.98252	0.923387
IPI00012837	Kinesin-1 heavy chain	0.982411	0.759833
IPI00926786	15 kDa protein	0.982377	0.212152
IPI00894104	cDNA FLJ39381 fis, clone PERIC2000422, highly similar to HEAT repeat-containing protein 2	0.982318	0.860786
IPI00549557	18 kDa protein	0.98203	0.356889
IPI00550451	Serine/threonine-protein phosphatase PP1-alpha catalytic subunit	0.982014	0.553074
IPI00007755	Ras-related protein Rab-21	0.981987	0.284611
IPI00742001	Mutant cytochrome p450	0.981982	0.716824
IPI00024821	26S proteasome non-ATPase regulatory subunit 14	0.981972	0.00263572
IPI00793936	8 kDa protein	0.98189	0.712846
IPI00217891	Isoform 1 of Izumo sperm-egg fusion protein 1	0.98161	0.557997
IPI00883857	Isoform Long of Heterogeneous nuclear ribonucleoprotein U	0.981574	0.544326
IPI00945733	Uncharacterized protein	0.981549	0.809834
IPI00246058	Programmed cell death 6-interacting protein	0.980925	0.160222
IPI00784156	Isoform 1 of AP-2 complex subunit beta	0.980736	0.319279
IPI00029557	GrpE protein homolog 1, mitochondrial	0.980655	0.500021
IPI00940880	65 kDa protein	0.980357	0.0690013
IPI00294943	Protein ariadne-1 homolog	0.980223	0.751916
IPI00293867	D-dopachrome decarboxylase	0.980144	0.280365
IPI00909083	eukaryotic peptide chain release factor GTP-binding subunit ERF3A isoform 2	0.980067	0.54449
IPI00010740	Isoform Long of Splicing factor, proline- and glutamine-rich	0.980055	0.367094
IPI00071059	Isoform Epsilon of Apoptosis regulator BAX	0.979985	0.630823
IPI00337392	Isoform 2 of Immortalization up-regulated protein	0.979939	0.826808
IPI00791571	5 kDa protein	0.979728	0.435549
IPI00412752	signal transducer and activator of transcription 3 isoform 3	0.979715	0.763777
IPI00794069	RB1-inducible coiled-coil protein 1 isoform 2	0.979677	0.80601
IPI00924895	SNRPG protein	0.979581	0.204772
IPI00788670	Uncharacterized protein	0.979304	0.617486
IPI00025329	60S ribosomal protein L19	0.97914	0.253351
IPI00797148	Isoform 2 of Heterogeneous nuclear ribonucleoprotein A1	0.978964	0.427665
IPI00216746	Isoform 2 of Heterogeneous nuclear ribonucleoprotein K	0.978709	0.013877
IPI00843996	cDNA FLJ52832, highly similar to Splicing factor, arginine/serine-rich 3	0.978544	0.44283
IPI00946557	8 kDa protein	0.978386	0.565687
IPI00215888	Signal recognition particle 72 kDa protein	0.978151	0.67925
IPI00917623	cDNA FLJ59957, highly similar to Translin	0.977758	0.3152
IPI00032957	SUMO-conjugating enzyme UBC9	0.977475	0.413598
IPI00925753	Uncharacterized protein	0.977399	0.21743
IPI00879650	8 kDa protein	0.977363	0.669907
IPI00794580	cDNA FLJ54078, highly similar to Protein arginine N-methyltransferase 5	0.977324	0.551284
IPI00937974	Isoform 1 of Delta-aminolevulinic acid dehydratase	0.977313	0.665752
IPI00479306	Proteasome subunit beta type-5	0.977298	0.257679
IPI00910488	cDNA FLJ55104, moderately similar to Trafficking protein particle complex subunit4	0.977189	0.735994
IPI00185146	Importin-9	0.977052	0.742638
IPI00385786	cDNA FLJ35170 fis, clone PLACE6012942, highly similar to SPLICING FACTOR, ARGININE/SERINE-RICH 2	0.976923	0.051384
IPI00943563	Isoform 2 of Filamin-B	0.97688	0.0634859
IPI00965887	Uncharacterized protein	0.976685	0.424815
IPI00942233	25 kDa protein	0.976488	0.677119
IPI00646721	Ubiquitin carboxyl-terminal hydrolase	0.976439	0.642893
IPI00908896	cDNA FLJ54533, highly similar to Heterogeneous nuclear ribonucleoprotein H	0.976145	0.123267
IPI00743560	cDNA FLJ31052 fis, clone HSYRA2000629, weakly similar to SKIN SECRETORY PROTEIN XP2	0.975902	0.48542
IPI00006211	Isoform 1 of Vesicle-associated membrane protein-associated protein B/C	0.975824	0.0489629
IPI00445531	cDNA FLJ43809 fis, clone TESTI4001176, moderately similar to Regulator of nonsense transcripts 1	0.97582	0.575783
IPI00953461	La-related protein 4B	0.975504	0.77509
IPI00848161	Isoform 1 of Spliceosome RNA helicase BAT1	0.975273	0.415086
IPI00479145	Keratin, type I cytoskeletal 19	0.974988	0.149436
IPI00929570	Conserved hypothetical protein	0.974936	0.592107
IPI00644472	Isoform 2 of Haloacid dehalogenase-like hydrolase domain-containing protein 2	0.974924	0.610738
IPI00024971	Isoform 1 of Oxysterol-binding protein 1	0.974814	0.428337
IPI00916955	Uncharacterized protein	0.974808	0.285112
IPI00930154	9 kDa protein	0.974599	0.144406
IPI00922328	cDNA FLJ50449, moderately similar to P2X purinoceptor 4	0.97431	0.302419
IPI00607853	Uncharacterized protein	0.973834	0.709281
IPI00419046	Rho guanine nucleotide exchange factor 35	0.973814	0.880371
IPI00910945	cDNA FLJ53408, highly similar to Homo sapiens SH3KBP1 binding protein 1 (SHKBP1), mRNA	0.973794	0.26656
IPI00298994	Talin-1	0.973154	0.082186
IPI00295851	Coatomer subunit beta	0.972936	0.11584
IPI00012268	26S proteasome non-ATPase regulatory subunit 2	0.972383	0.0196092
IPI00795094	HCG2023567, isoform CRA_a	0.97236	0.342436
IPI00872777	Uncharacterized protein	0.972294	0.471392
IPI00945375	Uncharacterized protein	0.972155	0.773162
IPI00220642	14-3-3 protein gamma	0.971997	0.00225831
IPI00030243	Isoform 1 of Proteasome activator complex subunit 3	0.971881	0.618603
IPI00003964	probable ubiquitin carboxyl-terminal hydrolase FAF-X isoform 4	0.971815	0.545915
IPI00218342	C-1-tetrahydrofolate synthase, cytoplasmic	0.971739	0.002396
IPI00383449	Isoform 2 of Ras-related protein Rab-15	0.971133	0.0411323
IPI00017290	Isoform 5 of Serine/threonine-protein phosphatase 4 regulatory subunit 3A	0.970715	0.662466
IPI00019329	Dynein light chain 1, cytoplasmic	0.970675	0.346638
IPI00902909	cDNA FLJ16112 fis, clone 3NB692001853, highly similar to NUCLEOSOME ASSEMBLY PROTEIN 1-LIKE 1	0.970173	0.0451516
IPI00037448	Glyoxylate reductase/hydroxypyruvate reductase	0.969706	0.611207
IPI00008527	60S acidic ribosomal protein P1	0.96968	0.0427661
IPI00003362	HSPA5 protein	0.969638	0.0060227
IPI00029114	Peptidyl-tRNA hydrolase ICT1, mitochondrial	0.969366	0.578757
IPI00925196	Protein	0.969346	0.0339177
IPI00045498	Isoform 3 of Heterogeneous nuclear ribonucleoprotein D-like	0.968888	0.483795
IPI00830039	Isoform 2 of Splicing factor U2AF 65 kDa subunit	0.968547	0.0178516
IPI00177008	Phosphoglycolate phosphatase	0.968544	0.259323
IPI00290827	Solute carrier family 25 member 40	0.968263	0.681538
IPI00008530	60S acidic ribosomal protein P0	0.968219	0.0244285
IPI00028862	Neurexophilin-2	0.968198	0.405466
IPI00420014	Isoform 1 of U5 small nuclear ribonucleoprotein 200 kDa helicase	0.96814	0.0233661
IPI00807503	V_segment translation product	0.968022	0.234991
IPI00789905	9 kDa protein	0.967844	0.520221
IPI00550746	Nuclear migration protein nudC	0.967394	0.106594
IPI00218435	Isoform 2 of U4/U6 small nuclear ribonucleoprotein Prp4	0.967318	0.47904
IPI00917694	Uncharacterized protein	0.967073	0.0131141
IPI00013894	Stress-induced-phosphoprotein 1	0.966987	0.00348517
IPI00640970	Threonyl-tRNA synthetase 2, mitochondrial	0.966972	0.393762
IPI00006970	Mitochondrial 28S ribosomal protein S2	0.966651	0.599016
IPI00939720	Baculoviral IAP repeat-containing protein 6	0.966533	0.0431925
IPI00783982	Coatomer subunit gamma	0.966441	0.287219
IPI00514561	Heterogeneous nuclear ribonucleoprotein K	0.96636	0.00138347
IPI00024990	Methylmalonate-semialdehyde dehydrogenase [acylating], mitochondrial	0.965751	0.54262
IPI00797471	42 kDa protein	0.965685	0.20444
IPI00026824	Heme oxygenase 2	0.965583	0.0566105
IPI00939674	59 kDa protein	0.965496	0.260439
IPI00026546	Platelet-activating factor acetylhydrolase IB subunit beta	0.965085	0.0588809
IPI00025039	rRNA 2'-O-methyltransferase fibrillarin	0.965028	0.177626
IPI00026781	Fatty acid synthase	0.964727	0.00908122
IPI00719622	40S ribosomal protein S28	0.963862	0.00079063
IPI00217465	Histone H1.2	0.96385	0.0228655
IPI00552208	TP53 regulating kinase	0.963659	0.659288
IPI00916861	Uncharacterized protein	0.963655	0.309035
IPI00179964	Isoform 1 of Polypyrimidine tract-binding protein 1	0.963654	0.053456
IPI00514545	Mitochondrial ribosomal protein L9	0.962933	0.330758
IPI00291467	ADP/ATP translocase 3	0.962699	0.0702068
IPI00376394	Sulfhydryl oxidase 2	0.96237	0.619553
IPI00176637	Eukaryotic translation initiation factor 2 subunit 2-like protein	0.962129	0.166607
IPI00299254	Eukaryotic translation initiation factor 5B	0.962056	0.0769686
IPI00956709	Kinesin light chain 1A	0.961882	0.0505026
IPI00952763	Uncharacterized protein	0.961773	0.264344
IPI00644674	Cytosolic Fe-S cluster assembly factor NUBP2	0.96177	0.534805
IPI00937554	cDNA FLJ58830, highly similar to Homo sapiens zinc finger protein 289, ID1 regulated (ZNF289), mRNA	0.961757	0.514569
IPI00377261	Isoform 1 of Far upstream element-binding protein 3	0.96174	0.118537
IPI00026970	FACT complex subunit SPT16	0.961635	0.752319
IPI00003918	60S ribosomal protein L4	0.9613	0.00981246
IPI00187011	Zinc finger CCCH domain-containing protein 4	0.960984	0.444971
IPI00414290	Isoform C of Syntaxin-16	0.960366	0.458136
IPI00927101	Uncharacterized protein	0.960218	0.021413
IPI00012048	Isoform 1 of Nucleoside diphosphate kinase A	0.960181	0.586218
IPI00217955	Isoform 1 of Histone H1oo	0.960135	0.952657
IPI00140420	Staphylococcal nuclease domain-containing protein 1	0.960088	0.00232523
IPI00028004	Proteasome subunit beta type-3	0.960061	0.0498215
IPI00909691	cDNA FLJ50174, highly similar to Homo sapiens SNARE protein Ykt6 (YKT6), mRNA	0.959822	0.411248
IPI00290543	Isoform 1 of Nuclear protein localization protein 4 homolog	0.959778	0.411712
IPI00908818	cDNA FLJ60292, highly similar to ER degradation-enhancingalpha-mannosidase-like 2	0.959477	0.263784
IPI00956233	47 kDa protein	0.959344	0.334693
IPI00018931	Vacuolar protein sorting-associated protein 35	0.959339	0.0674695
IPI00026271	40S ribosomal protein S14	0.959058	0.126843
IPI00651738	Isoform 1 of 1,2-dihydroxy-3-keto-5-methylthiopentene dioxygenase	0.958681	0.25583
IPI00654711	sulfotransferase 1A1 isoform b	0.958438	0.512215
IPI00910683	cDNA FLJ59557, highly similar to 2-oxoglutarate dehydrogenase E1 component, mitochondrial	0.957817	0.281606
IPI00215719	60S ribosomal protein L18	0.957776	0.0012588
IPI00917469	Protein	0.957766	0.0463781
IPI00292499	Heat shock 70 kDa protein 14	0.957469	0.681789
IPI00641924	28S ribosomal protein S9, mitochondrial	0.957067	0.654339
IPI00795138	26 kDa protein	0.955806	0.00520673
IPI00945517	59 kDa protein	0.955578	0.301256
IPI00909890	cDNA FLJ58049, highly similar to RNA-binding protein FUS	0.95552	0.00829313
IPI00915896	cDNA, FLJ93795, Homo sapiens mitochondrial ribosomal protein L38 (MRPL38), nucleargene encoding mitochondrial protein, mRNA	0.954984	0.453188
IPI00015018	Inorganic pyrophosphatase	0.954739	0.0714495
IPI00456969	Cytoplasmic dynein 1 heavy chain 1	0.954571	0.00396725
IPI00306516	Mitochondrial import inner membrane translocase subunit TIM44	0.954447	0.237401
IPI00472663	15 kDa protein	0.954279	0.043998
IPI00016605	UPF0587 protein C1orf123	0.954184	0.225626
IPI00413793	cDNA FLJ42680 fis, clone BRAMY2040592, highly similar to Transmembrane and coiled-coil domains protein 1	0.954108	0.231503
IPI00848226	Guanine nucleotide-binding protein subunit beta-2-like 1	0.954057	0.00132091
IPI00011126	26S protease regulatory subunit 4	0.95353	0.0230298
IPI00165026	Isoform 1 of SET domain-containing protein 3	0.953317	0.380628
IPI00749237	6.8 kDa mitochondrial proteolipid	0.952955	0.1006
IPI00411704	Isoform 1 of Eukaryotic translation initiation factor 5A-1	0.952874	0.0058328
IPI00844250	Isoform 2 of Schlafen family member 5	0.95287	0.257204
IPI00008240	Methionyl-tRNA synthetase, cytoplasmic	0.952742	0.0135583
IPI00297626	Syntaxin-binding protein 3	0.952678	0.100702
IPI00892567	Uncharacterized protein	0.952461	0.185807
IPI00221089	40S ribosomal protein S13	0.95211	0.00736588
IPI00935516	Heat shock factor-binding protein 1	0.952069	0.522672
IPI00940148	Rab GDP dissociation inhibitor beta	0.952048	0.00608404
IPI00020567	Rho GTPase-activating protein 1	0.952035	0.179432
IPI00009253	Alpha-soluble NSF attachment protein	0.951243	0.0927676
IPI00644712	X-ray repair cross-complementing protein 6	0.951101	0.000376482
IPI00645201	40S ribosomal protein S8	0.951095	0.00105334
IPI00009030	Isoform LAMP-2A of Lysosome-associated membrane glycoprotein 2	0.950756	0.00868174
IPI00303063	147 kDa protein	0.950703	0.334266
IPI00006980	UPF0568 protein C14orf166	0.950659	0.0413814
IPI00844578	ATP-dependent RNA helicase A	0.950651	0.00291862
IPI00908945	cDNA FLJ54147, highly similar to Zinc-finger protein ubi-d4	0.950625	0.781824
IPI00412579	60S ribosomal protein L10a	0.95019	0.00477547
IPI00910728	cDNA FLJ57599, moderately similar to Eukaryotic translation initiation factor 3 subunit 1	0.950087	0.495349
IPI00909586	cDNA FLJ52123, highly similar to Platelet-activating factor acetylhydrolase IB alpha subunit	0.950084	0.199749
IPI00874051	16 kDa protein	0.949615	0.00253775
IPI00216951	Aspartyl-tRNA synthetase, cytoplasmic	0.949603	0.00975366
IPI00385834	Isoform 2 of KH domain-containing, RNA-binding, signal transduction-associated protein 1	0.94948	0.0130557
IPI00021266	60S ribosomal protein L23a	0.949403	0.00114973
IPI00879002	Tubulin tyrosine ligase-like family, member 12	0.949322	0.577791
IPI00025869	Alpha-galactosidase A	0.949289	0.552952
IPI00555956	Proteasome subunit beta type-4	0.949278	0.00981825
IPI00383296	Isoform 2 of Heterogeneous nuclear ribonucleoprotein M	0.949146	0.00735653
IPI00798145	cDNA FLJ56210, highly similar to Zinc phosphodiesterase ELAC protein 2	0.949139	0.38268
IPI00940152	ataxin-10 isoform 2	0.949001	0.196729
IPI00027626	T-complex protein 1 subunit zeta	0.948217	0.00115634
IPI00552057	Uncharacterized protein	0.947587	0.227593
IPI00453476	29 kDa protein	0.947043	0.00677974
IPI00220766	Lactoylglutathione lyase	0.946984	1.39998e-05
IPI00011253	40S ribosomal protein S3	0.946954	0.00327698
IPI00455383	Isoform 2 of Clathrin heavy chain 1	0.946909	2.80596e-05
IPI00966744	Ubiquitin carrier protein	0.94676	0.0337653
IPI00902532	cDNA FLJ36076 fis, clone TESTI2019760, highly similar to TRANSCRIPTIONAL REPRESSOR CTCF	0.946732	0.0723439
IPI00217882	Sortilin	0.946653	0.716138
IPI00219160	60S ribosomal protein L34	0.946555	0.00229158
IPI00873768	9 kDa protein	0.946428	0.232376
IPI00926614	Uncharacterized protein	0.946099	0.612881
IPI00220669	Isoform 3 of Serine hydroxymethyltransferase, cytosolic	0.945813	0.0224085
IPI00000846	Isoform 1 of Chromodomain-helicase-DNA-binding protein 4	0.945689	0.00550314
IPI00456758	60S ribosomal protein L27a	0.945528	0.373905
IPI00892775	cDNA FLJ52869, highly similar to Homo sapiens basic leucine zipper and W2 domains 2 (BZW2), mRNA	0.945291	0.00215493
IPI00792677	cDNA FLJ60097, highly similar to Tubulin alpha-ubiquitous chain	0.945234	0.302816
IPI00789806	Isoform 2 of Cytosol aminopeptidase	0.945196	0.0255275
IPI00220301	Peroxiredoxin-6	0.944725	0.000597289
IPI00167492	Uncharacterized protein C4orf32	0.944677	0.61442
IPI00384556	Ribosomal RNA upstream binding transcription factor (Fragment)	0.944589	0.360446
IPI00007402	Importin-7	0.944493	0.0578036
IPI00556297	Arginine/serine-rich splicing factor 6 variant (Fragment)	0.944371	0.188827
IPI00013296	40S ribosomal protein S18	0.943817	6.62155e-05
IPI00221222	Activated RNA polymerase II transcriptional coactivator p15	0.94379	0.00472204
IPI00167368	Isoform 1 of N-alpha-acetyltransferase 16, NatA auxiliary subunit	0.943084	0.0222366
IPI00329305	26 kDa protein	0.942817	0.15576
IPI00185374	26S proteasome non-ATPase regulatory subunit 12	0.942765	0.0218055
IPI00221114	Isoform Beta of E3 ubiquitin-protein ligase TRIM33	0.942641	0.0780892
IPI00217223	Multifunctional protein ADE2	0.942635	0.000320586
IPI00967721	Uncharacterized protein	0.942499	0.0768487
IPI00479058	40S ribosomal protein S15	0.942471	0.487263
IPI00893518	Protein	0.942322	0.252998
IPI00329389	60S ribosomal protein L6	0.942106	0.000268353
IPI00220918	Isoform 2 of DNA (cytosine-5)-methyltransferase 1	0.942001	0.513577
IPI00009960	Isoform 1 of Mitochondrial inner membrane protein	0.941958	0.0282318
IPI00008438	40S ribosomal protein S10	0.941686	0.0168533
IPI00012750	40S ribosomal protein S25	0.941413	0.000258632
IPI00375462	Isoform 2 of Splicing factor, arginine/serine-rich 12	0.941039	0.338194
IPI00221093	40S ribosomal protein S17	0.940972	0.00367616
IPI00790316	SEC14L1 protein	0.940731	0.0364511
IPI00646415	20 kDa protein	0.940691	0.00927949
IPI00394951	Putative ubiquitin carboxyl-terminal hydrolase 17-like protein 1	0.940544	0.526424
IPI00642338	cDNA FLJ36622 fis, clone TRACH2016690, highly similar to Homo sapiens Vac14 homolog (VAC14), mRNA	0.940196	0.171925
IPI00150057	Isoform 2 of SWI/SNF complex subunit SMARCC2	0.940142	0.121538
IPI00295386	Carbonyl reductase [NADPH] 1	0.939963	0.0480654
IPI00465361	60S ribosomal protein L13	0.939932	0.0102699
IPI00946221	Uncharacterized protein	0.9395	0.000215154
IPI00332936	Isoform 2 of Zinc finger CCCH-type antiviral protein 1	0.939263	0.0495114
IPI00219155	60S ribosomal protein L27	0.939134	0.00239939
IPI00925838	365 kDa protein	0.938278	0.146161
IPI00930599	16 kDa protein	0.938222	9.21717e-05
IPI00719611	Isoform 2 of Glycerol-3-phosphate dehydrogenase, mitochondrial	0.938134	0.0599404
IPI00215780	40S ribosomal protein S19	0.938064	2.50836e-05
IPI00472058	Neuronal protein	0.93728	0.0854587
IPI00890816	Isoform 2 of Serine protease 48	0.937162	0.568581
IPI00964716	cDNA FLJ51799, highly similar to Sorting nexin-2	0.937054	0.117408
IPI00442073	Cysteine and glycine-rich protein 1	0.936981	0.0705943
IPI00297982	Eukaryotic translation initiation factor 2 subunit 3	0.936958	0.125432
IPI00964249	Uncharacterized protein	0.936891	0.400064
IPI00783862	Flavin reductase	0.936579	0.0157908
IPI00967533	Uncharacterized protein	0.936452	0.10844
IPI00386702	Isoform 2 of Nucleoporin p54	0.93625	0.0293964
IPI00747913	Isoform 1 of BolA-like protein 2	0.936182	0.0301253
IPI00909622	cDNA FLJ58787, highly similar to Cleavage stimulation factor 64 kDa subunit	0.936016	0.0521127
IPI00024911	Endoplasmic reticulum resident protein 29	0.935996	0.00971382
IPI00917382	Uncharacterized protein	0.93583	0.175699
IPI00855957	Isoform 2 of Far upstream element-binding protein 2	0.935826	0.0223755
IPI00152002	Coiled-coil domain-containing protein 115	0.935694	0.35132
IPI00922626	cDNA FLJ57775, highly similar to Homo sapiens nuclear factor of activated T-cells, cytoplasmic, calcineurin-dependent 2 interacting protein, mRNA	0.935667	0.0876088
IPI00790228	MLL1/MLL complex subunit C17orf49	0.935265	0.232824
IPI00425562	Isoform 2 of Protein scribble homolog	0.935211	0.312331
IPI00216237	60S ribosomal protein L36	0.93508	0.0045216
IPI00293276	Macrophage migration inhibitory factor	0.934792	0.00650621
IPI00221092	40S ribosomal protein S16	0.934774	0.00494886
IPI00169168	Isoform 3 of F-box only protein 22	0.934718	0.203187
IPI00221088	40S ribosomal protein S9	0.934365	0.000195665
IPI00219861	Isoform 1 of Low molecular weight phosphotyrosine protein phosphatase	0.934185	0.00967989
IPI00017448	40S ribosomal protein S21	0.933954	0.00113679
IPI00514053	Coatomer subunit delta	0.933942	0.0150024
IPI00909232	cDNA FLJ53542, highly similar to Heterogeneous nuclear ribonucleoproteins C	0.933385	0.00729299
IPI00221067	Isoform 2 of Receptor-type tyrosine-protein phosphatase alpha	0.933187	0.0099053
IPI00375391	eukaryotic translation initiation factor 6 isoform c	0.933132	0.192282
IPI00900327	cDNA FLJ58339, highly similar to Poly(rC)-binding protein 2	0.932961	0.00199144
IPI00477295	Isoform 3 of Putative ATP-dependent RNA helicase DHX30	0.932832	0.598996
IPI00217030	40S ribosomal protein S4, X isoform	0.932463	0.00843026
IPI00789119	20 kDa protein	0.932199	0.0247033
IPI00005154	FACT complex subunit SSRP1	0.932065	0.0582759
IPI00395565	Uncharacterized protein	0.931983	0.278101
IPI00917949	24 kDa protein	0.931781	0.280733
IPI00215790	60S ribosomal protein L38	0.931773	0.00584466
IPI00640950	7 kDa protein	0.931253	0.0363196
IPI00789324	cDNA FLJ60424, highly similar to Junction plakoglobin	0.930351	0.179432
IPI00412713	Sorting and assembly machinery component 50 homolog	0.930256	0.531161
IPI00157908	Isoform 3 of Apoptosis-inducing factor 1, mitochondrial	0.930103	0.018733
IPI00152692	D-tyrosyl-tRNA(Tyr) deacylase 1	0.929708	0.133331
IPI00008529	60S acidic ribosomal protein P2	0.929531	0.000155408
IPI00554618	basal cell adhesion molecule isoform 2 precursor	0.929445	0.121957
IPI00792419	Uncharacterized protein	0.92918	0.121551
IPI00009896	Epoxide hydrolase 1	0.928934	0.0207906
IPI00017672	cDNA FLJ25678 fis, clone TST04067, highly similar to PURINE NUCLEOSIDE PHOSPHORYLASE	0.92878	0.0343136
IPI00291922	Proteasome subunit alpha type-5	0.928411	0.00172102
IPI00100160	Isoform 1 of Cullin-associated NEDD8-dissociated protein 1	0.928282	0.000597011
IPI00337387	Isoform 3 of Pre-mRNA-processing factor 40 homolog A	0.928009	0.193543
IPI00927407	cDNA FLJ59080, highly similar to Heterogeneous nuclear ribonucleoprotein A3	0.927933	0.0114144
IPI00029744	Single-stranded DNA-binding protein, mitochondrial	0.927796	0.023956
IPI00029997	6-phosphogluconolactonase	0.927503	0.0246774
IPI00302925	59 kDa protein	0.927355	0.000633752
IPI00430803	Uncharacterized protein C2orf79	0.927319	0.0590601
IPI00300060	WD repeat-containing protein 70	0.927316	0.339444
IPI00030275	Heat shock protein 75 kDa, mitochondrial	0.92723	0.00422427
IPI00646864	Protein	0.926974	0.150744
IPI00294501	7-dehydrocholesterol reductase	0.92692	0.133982
IPI00218463	Mitochondrial import inner membrane translocase subunit Tim16	0.926754	0.202124
IPI00008475	Hydroxymethylglutaryl-CoA synthase, cytoplasmic	0.926509	0.0192543
IPI00385140	MasA	0.926415	0.0862486
IPI00925369	20 kDa protein	0.926365	0.20878
IPI00749304	Isoform 2 of Synembryn-A	0.926175	0.0328577
IPI00013485	40S ribosomal protein S2	0.925905	0.0014891
IPI00446748	24 kDa protein	0.925543	0.737503
IPI00219147	Isoform 2 of DNA-binding protein A	0.92544	0.155999
IPI00000005	GTPase NRas	0.924932	0.00677695
IPI00554723	60S ribosomal protein L10	0.924841	0.0809487
IPI00022143	Isoform 1 of Extended synaptotagmin-1	0.92431	0.00111102
IPI00556256	DDX19-like protein variant (Fragment)	0.924239	0.231025
IPI00847986	Isoform 2 of 40S ribosomal protein S24	0.923862	0.000421132
IPI00847774	cDNA FLJ51501, highly similar to 60S ribosomal protein L18a	0.923858	0.000574761
IPI00026240	ADP-ribosyl cyclase 2	0.923537	0.177968
IPI00013917	40S ribosomal protein S12	0.92346	0.0125611
IPI00798401	cDNA FLJ50992, highly similar to Coronin-1C	0.923455	0.0152564
IPI00304612	60S ribosomal protein L13a	0.923391	0.0026043
IPI00910350	cDNA FLJ52068, highly similar to Microtubule-associated protein RP/EB family member 1	0.923096	0.419354
IPI00215918	ADP-ribosylation factor 4	0.92284	0.00100419
IPI00216106	Isoform 3 of Obg-like ATPase 1	0.922265	0.423158
IPI00009010	tRNA methyltransferase 112 homolog	0.922059	0.0898594
IPI00302850	Small nuclear ribonucleoprotein Sm D1	0.922041	0.141881
IPI00021435	26S protease regulatory subunit 7	0.921884	0.00185899
IPI00013415	40S ribosomal protein S7	0.921718	0.000792701
IPI00001639	Importin subunit beta-1	0.921662	0.00462187
IPI00215914	ADP-ribosylation factor 1	0.921477	0.0029075
IPI00102936	Isoform 2 of Signal recognition particle 68 kDa protein	0.921458	0.0280284
IPI00965736	GAK protein	0.921411	0.111507
IPI00178440	Elongation factor 1-beta	0.921187	0.000347086
IPI00026230	Heterogeneous nuclear ribonucleoprotein H2	0.921164	0.0109695
IPI00396370	Isoform 1 of Eukaryotic translation initiation factor 3 subunit B	0.921131	0.0109326
IPI00296913	ADP-sugar pyrophosphatase	0.921058	0.0912471
IPI00964389	cDNA FLJ59548, highly similar to Cisplatin resistance-associated overexpressed protein	0.920967	0.21407
IPI00171798	Metastasis-associated protein MTA2	0.920407	0.0360096
IPI00007682	V-type proton ATPase catalytic subunit A	0.92023	0.121539
IPI00908582	cDNA FLJ50164, highly similar to Protein flightless-1 homolog	0.920222	0.0916558
IPI00299573	60S ribosomal protein L7a	0.92013	0.000110525
IPI00908580	cDNA FLJ53349, highly similar to Transmembrane 9 superfamily protein member 4	0.919814	0.0881226
IPI00024933	Isoform 1 of 60S ribosomal protein L12	0.919798	0.0248995
IPI00005161	Actin-related protein 2/3 complex subunit 2	0.919538	0.013362
IPI00735181	Isoform 2 of Protein unc-45 homolog A	0.919213	0.012545
IPI00008433	40S ribosomal protein S5	0.918744	0.00034554
IPI00382459	Isoform 3 of Cullin-3	0.918738	0.0586237
IPI00410026	Isoform 2 of Putative RNA-binding protein Luc7-like 1	0.918732	0.482638
IPI00644499	38 kDa protein	0.918378	0.0574361
IPI00220834	X-ray repair cross-complementing protein 5	0.918137	0.000978054
IPI00746438	Isoform 2 of 60S ribosomal protein L11	0.917931	0.00768014
IPI00883884	CGI-121	0.917881	0.0101768
IPI00218592	Isoform ASF-3 of Serine/arginine-rich splicing factor 1	0.91773	0.00558214
IPI00009607	Ras-related protein Rap-2c	0.917504	0.352444
IPI00024662	Chromobox protein homolog 5	0.917455	0.0515714
IPI00797383	128 kDa protein	0.91722	0.254628
IPI00966135	Uncharacterized protein	0.917198	0.114286
IPI00216691	Profilin-1	0.916949	0.00219166
IPI00782985	Isoform 2 of Eukaryotic translation initiation factor 4 gamma 2	0.916835	0.0463724
IPI00031691	60S ribosomal protein L9	0.916509	0.0017807
IPI00027270	60S ribosomal protein L26	0.916247	0.000286609
IPI00219537	protein phosphatase 1B isoform 3	0.916219	0.0785978
IPI00883708	Polycystic kidney disease-associated protein	0.916013	0.384869
IPI00018146	14-3-3 protein theta	0.915817	0.00268461
IPI00218606	40S ribosomal protein S23	0.91565	0.0124598
IPI00955019	la-related protein 4 isoform e	0.915466	0.130292
IPI00022228	Vigilin	0.915461	0.00688902
IPI00216770	Isoform 2 of 26S protease regulatory subunit 6B	0.915371	0.0602375
IPI00216659	Isoform 2 of RNA-binding protein 8A	0.915246	0.0224139
IPI00946752	cDNA FLJ57562, highly similar to Cleavage and polyadenylation specificityfactor 73 kDa subunit	0.915202	0.0444744
IPI00030179	60S ribosomal protein L7	0.914902	0.000523795
IPI00221091	40S ribosomal protein S15a	0.914623	0.00132363
IPI00386118	Isoform 4 of Splicing factor 1	0.914134	0.0324401
IPI00966182	Uncharacterized protein	0.914116	0.148951
IPI00022442	Acyl carrier protein, mitochondrial	0.914057	0.0115483
IPI00179953	Isoform 1 of Nuclear autoantigenic sperm protein	0.913933	0.00125018
IPI00105598	Proteasome 26S non-ATPase subunit 11 variant (Fragment)	0.913928	0.00116157
IPI00784092	Uncharacterized protein C4orf50	0.913856	0.0236834
IPI00290416	Isoform 1 of Obg-like ATPase 1	0.913743	0.00801379
IPI00555749	Proteasome 26S ATPase subunit 5 variant (Fragment)	0.913644	0.0110482
IPI00006167	Protein phosphatase 1G	0.913572	0.019415
IPI00012442	Ras GTPase-activating protein-binding protein 1	0.913564	0.0137059
IPI00910144	cDNA FLJ58027	0.913434	0.0185086
IPI00021840	40S ribosomal protein S6	0.913376	0.000606006
IPI00017454	Putative tubulin-like protein alpha-4B	0.913088	1.72425e-05
IPI00894514	cDNA FLJ51533, highly similar to Rho-associated protein kinase 2	0.912996	0.0479982
IPI00030781	Isoform Alpha of Signal transducer and activator of transcription 1-alpha/beta	0.912917	0.0791675
IPI00218185	Isoform p69 of 2'-5'-oligoadenylate synthase 2	0.912451	0.144605
IPI00218388	Isoform 2 of CUGBP Elav-like family member 1	0.91237	0.0177309
IPI00744062	Isoform 2 of Transcription elongation regulator 1	0.912294	0.00495116
IPI00909555	cDNA FLJ51602, highly similar to Interferon-induced guanylate-binding protein 1	0.912242	0.0301185
IPI00930130	cDNA FLJ11352 fis, clone HEMBA1000020, highly similar to Tubulin beta-2C chain	0.912197	0.0147369
IPI00419880	40S ribosomal protein S3a	0.912048	0.00265094
IPI00014053	Isoform 1 of Mitochondrial import receptor subunit TOM40 homolog	0.911572	0.0107267
IPI00215637	ATP-dependent RNA helicase DDX3X	0.910654	0.00399277
IPI00889667	epithelial splicing regulatory protein 1 isoform 5	0.910622	0.817273
IPI00000494	60S ribosomal protein L5	0.910606	0.00707551
IPI00927103	11 kDa protein	0.910319	0.140061
IPI00927297	Protein	0.910011	0.246485
IPI00434390	cDNA FLJ55237, highly similar to Homo sapiens activating signal cointegrator 1 complex subunit 1 (ASCC1), mRNA	0.909952	0.073731
IPI00028109	Protein dpy-30 homolog	0.909903	0.1307
IPI00644458	SM-11044 binding protein	0.909647	0.00567751
IPI00745100	LATS1 protein	0.909407	0.17818
IPI00925323	60S ribosomal protein L14	0.909389	0.00115168
IPI00908647	cDNA FLJ59942, highly similar to Prostaglandin E synthase 3	0.909088	0.000919773
IPI00013396	U1 small nuclear ribonucleoprotein C	0.90908	0.0394168
IPI00914543	60S ribosomal protein L28 isoform 5	0.909051	0.0272514
IPI00794579	PPP1R2 protein	0.909039	0.0225239
IPI00940892	Isoform 2 of Nucleolar protein 3	0.908823	0.193768
IPI00219994	Isoform 3 of Exportin-2	0.908801	0.0108472
IPI00789983	Putative uncharacterized protein	0.908562	0.00174176
IPI00922289	cDNA FLJ56284, moderately similar to Pyrroline-5-carboxylate reductase 1	0.908175	0.100374
IPI00032009	5-hydroxytryptamine receptor 6	0.908132	0.00330031
IPI00218200	B-cell receptor-associated protein 31	0.908056	0.000904501
IPI00456695	Isoform 2 of 26S proteasome non-ATPase regulatory subunit 1	0.907911	0.0496261
IPI00794545	deoxyuridine 5'-triphosphate nucleotidohydrolase, mitochondrial isoform 3	0.90778	0.0724224
IPI00028376	Mitochondrial import inner membrane translocase subunit Tim8 A	0.907557	0.00726261
IPI00306383	Isoform 2 of Secretory carrier-associated membrane protein 3	0.906882	0.00244978
IPI00966084	Uncharacterized protein	0.906527	0.0215117
IPI00413611	DNA topoisomerase 1	0.906444	0.0435464
IPI00073772	Fructose-1,6-bisphosphatase 1	0.906129	3.16405e-05
IPI00556514	RNA binding motif protein 14 variant (Fragment)	0.906101	0.0580849
IPI00304596	Non-POU domain-containing octamer-binding protein	0.905688	0.000883239
IPI00021263	14-3-3 protein zeta/delta	0.905401	2.07298e-05
IPI00550363	Transgelin-2	0.905323	0.000162925
IPI00154975	DnaJ homolog subfamily C member 9	0.904982	0.00777523
IPI00009976	Transmembrane emp24 domain-containing protein 1	0.904854	0.0237043
IPI00297991	Isoform 3 of Apoptotic chromatin condensation inducer in the nucleus	0.904847	0.316118
IPI00019770	ubiquitin-like protein fubi and ribosomal protein S30 precursor	0.904834	0.12471
IPI00883762	Isoform 2 of Cytosolic acyl coenzyme A thioester hydrolase	0.904802	0.0183395
IPI00745203	Isoform 1 of Coiled-coil domain-containing protein C6orf97	0.9048	0.270407
IPI00917341	8 kDa protein	0.904604	0.015249
IPI00784001	Similar to Histone H3.1	0.904563	0.217401
IPI00937615	Elongation factor 1-gamma	0.903421	0.000130085
IPI00927837	8 kDa protein	0.902546	0.0533383
IPI00186290	Elongation factor 2	0.902481	1.59755e-07
IPI00061525	Glucosamine 6-phosphate N-acetyltransferase	0.902366	0.00552039
IPI00879165	Protein	0.902051	0.00171093
IPI00220327	Keratin, type II cytoskeletal 1	0.901789	0.12193
IPI00025796	NADH dehydrogenase [ubiquinone] iron-sulfur protein 3, mitochondrial	0.901702	0.0130508
IPI00396411	Isoform 1 of Cleft lip and palate transmembrane protein 1	0.901619	0.536311
IPI00871732	Isoform 2 of Protein WWC3	0.901317	0.000783845
IPI00008164	Prolyl endopeptidase	0.90126	0.0307098
IPI00170596	Paired amphipathic helix protein Sin3a	0.901159	0.00134686
IPI00789868	8 kDa protein	0.901031	0.0574251
IPI00022597	NEDD8-conjugating enzyme Ubc12	0.900908	0.0243253
IPI00917664	cDNA FLJ55148, highly similar to Thioredoxin domain-containing protein 9	0.90068	0.508293
IPI00178315	Isoform 2 of Uncharacterized aarF domain-containing protein kinase 4	0.900666	0.13041
IPI00967775	Protein	0.900289	0.18996
IPI00061142	Nogo-B receptor	0.89979	0.000638686
IPI00172591	39S ribosomal protein L17, mitochondrial	0.899636	0.0339431
IPI00015833	Coiled-coil-helix-coiled-coil-helix domain-containing protein 3, mitochondrial	0.899614	0.0111138
IPI00789253	33 kDa protein	0.899484	0.00675497
IPI00926316	cDNA, FLJ79126, highly similar to Zyxin	0.899469	0.377458
IPI00641582	BAG family molecular chaperone regulator 3	0.899241	0.0281587
IPI00965185	Uncharacterized protein	0.899177	0.0281223
IPI00003881	Heterogeneous nuclear ribonucleoprotein F	0.898963	1.19711e-05
IPI00930049	Programmed cell death 6	0.898849	0.0244992
IPI00943207	Ribonucleoside-diphosphate reductase	0.898708	0.125257
IPI00827972	Isoform 1 of Putative GTP-binding protein Parf	0.898641	0.0495396
IPI00968296	Eukaryotic translation termination factor 1, isoform CRA_b	0.898378	0.00047089
IPI00006865	Vesicle-trafficking protein SEC22b	0.898089	7.97192e-05
IPI00413686	Isoform 3 of AP-3 complex subunit delta-1	0.897991	0.0607944
IPI00071180	Isoform 2 of Ubiquilin-1	0.897984	0.00200842
IPI00916229	S-adenosylmethionine synthase	0.897977	0.00168945
IPI00025091	40S ribosomal protein S11	0.89794	5.26247e-05
IPI00060627	Coiled-coil domain-containing protein 124	0.897549	0.00652739
IPI00290770	cDNA FLJ44436 fis, clone UTERU2019706, highly similar to T-complex protein 1 subunit gamma	0.89748	8.24049e-05
IPI00299456	Fructose-1,6-bisphosphatase isozyme 2	0.896624	0.0138353
IPI00401819	Ribosomal protein 26 (RPS26) pseudogene	0.896621	0.00013942
IPI00943678	similar to anaphase promoting complex subunit 1	0.89656	0.0389001
IPI00927715	21 kDa protein	0.896394	0.00342958
IPI00106847	Isoform GTBP-alt of DNA mismatch repair protein Msh6	0.896145	0.0246773
IPI00917641	small acidic protein isoform b	0.896039	0.0229033
IPI00329791	Probable ATP-dependent RNA helicase DDX46	0.89603	0.0038871
IPI00018465	T-complex protein 1 subunit eta	0.895928	0.000308861
IPI00152849	Isoform 1 of G2/mitotic-specific cyclin-B3	0.895764	0.00549883
IPI00935360	hypothetical protein XP_002343632	0.895395	0.000808059
IPI00556067	peptidyl-prolyl cis-trans isomerase FKBP5 isoform 2	0.895296	0.145838
IPI00014151	26S proteasome non-ATPase regulatory subunit 6	0.895107	0.00377454
IPI00019472	Neutral amino acid transporter B(0)	0.89502	0.00256851
IPI00556135	IlvB (Bacterial acetolactate synthase)-like isoform 1 variant (Fragment)	0.895004	0.0181866
IPI00939879	AP-1 complex subunit gamma-1	0.894552	0.0104695
IPI00642549	cDNA FLJ56531, highly similar to UV excision repair protein RAD23 homolog B	0.894143	0.000511567
IPI00027178	AP-1 complex subunit gamma-like 2	0.893378	0.191458
IPI00646262	Uncharacterized protein	0.893378	0.0143789
IPI00877635	Ribosomal protein L3, isoform CRA_b	0.892953	0.00367666
IPI00013933	Isoform DPI of Desmoplakin	0.892517	0.00471702
IPI00914913	Isoform 3 of Protein arginine N-methyltransferase 1	0.891469	0.00602184
IPI00853337	Uncharacterized protein	0.89133	0.00183013
IPI00926851	TRAM adaptor with GOLD domain isoform 2	0.891296	0.254735
IPI00027378	Isoform 1 of UBX domain-containing protein 1	0.891256	0.0274016
IPI00299506	Isoform 2 of Glucosamine--fructose-6-phosphate aminotransferase [isomerizing] 1	0.891156	0.0239761
IPI00014808	Platelet-activating factor acetylhydrolase IB subunit gamma	0.890937	0.000789188
IPI00783378	Ubiquitin-conjugating enzyme E2 O	0.890933	0.512311
IPI00910934	Isoform 5 of Putative oxidoreductase GLYR1	0.890683	0.0307628
IPI00903233	cDNA FLJ39526 fis, clone PUAEN2003018, highly similar to CARBONIC ANHYDRASE XII	0.89037	0.113921
IPI00941747	Calnexin	0.890223	5.09861e-05
IPI00024157	Peptidyl-prolyl cis-trans isomerase FKBP3	0.890181	0.000753037
IPI00845446	Isoform 2 of Sister chromatid cohesion protein PDS5 homolog B	0.889566	0.00416011
IPI00641040	28 kDa protein	0.889355	0.171562
IPI00010860	Isoform p27-L of 26S proteasome non-ATPase regulatory subunit 9	0.888889	0.00210676
IPI00926495	6 kDa protein	0.888556	0.000220137
IPI00556059	Isoform 2 of Chromosome-associated kinesin KIF4A	0.888214	0.135379
IPI00759832	Isoform Short of 14-3-3 protein beta/alpha	0.888186	0.000647428
IPI00642151	Cullin 2	0.887687	0.0035617
IPI00917944	Uncharacterized protein	0.8876	0.411887
IPI00413324	60S ribosomal protein L17	0.887547	0.00135739
IPI00179330	Ubiquitin-40S ribosomal protein S27a	0.887507	0.000848538
IPI00011913	Heterogeneous nuclear ribonucleoprotein A0	0.887278	0.0107144
IPI00019380	Nuclear cap-binding protein subunit 1	0.886766	0.0140495
IPI00853525	Apolipoprotein A1	0.886281	0.000942851
IPI00010720	T-complex protein 1 subunit epsilon	0.885997	0.000386214
IPI00910220	cDNA FLJ60230, highly similar to Arsenical pump-driving ATPase	0.885936	0.00499797
IPI00182289	40S ribosomal protein S29	0.885828	0.00190017
IPI00412714	Isoform 4 of Plasminogen activator inhibitor 1 RNA-binding protein	0.885583	0.000476751
IPI00514724	Ubiquitin-conjugating enzyme E2 variant 1	0.885462	0.0359946
IPI00947437	Uncharacterized protein	0.885325	0.0215021
IPI00012007	Adenosylhomocysteinase	0.885282	0.000197614
IPI00217468	Histone H1.5	0.88522	0.00318223
IPI00009922	SRA stem-loop-interacting RNA-binding protein, mitochondrial	0.885213	0.0014081
IPI00935722	OTU domain-containing protein 6B	0.885129	0.0038816
IPI00929464	signal recognition particle 54 kDa protein isoform 2	0.88462	0.0259371
IPI00294879	Ran GTPase-activating protein 1	0.884087	0.00038687
IPI00922217	Isoform 3 of Long-chain fatty acid transport protein 3	0.883734	0.163651
IPI00965954	Uncharacterized protein	0.88356	0.0633489
IPI00029820	DNPEP protein (Fragment)	0.883235	0.000944797
IPI00234368	Isoform Short of Adenosine kinase	0.88309	0.00149997
IPI00004416	Charged multivesicular body protein 2a	0.882585	0.0130389
IPI00025366	Citrate synthase, mitochondrial	0.88254	0.000208069
IPI00877729	10 kDa protein	0.882107	0.0435859
IPI00848298	Isoform 2 of Apolipoprotein A-I-binding protein	0.881433	0.0269517
IPI00383665	Isoform 2 of Oxidoreductase HTATIP2	0.881385	0.0252653
IPI00953925	Aryl hydrocarbon receptor interacting protein	0.880852	0.0298696
IPI00789069	cDNA FLJ61158, highly similar to ADP-ribosylation factor-like protein 8B	0.879841	0.0108763
IPI00921855	cDNA FLJ53088, highly similar to Ras-related protein Rab-18	0.879832	0.0118188
IPI00908543	cDNA FLJ56133, highly similar to Serine/threonine-protein phosphatase 2A 65 kDa regulatory subunit A alpha isoform	0.87964	2.92565e-05
IPI00470794	cDNA FLJ52501	0.879555	0.000849819
IPI00384901	Putative uncharacterized protein DKFZp686A11272	0.879161	5.35071e-05
IPI00032158	Isoform 2 of N-alpha-acetyltransferase 15, NatA auxiliary subunit	0.878467	0.000973021
IPI00334159	von Hippel-Lindau binding protein 1, isoform CRA_b	0.878424	0.0232429
IPI00759824	Isoform 2 of Acidic leucine-rich nuclear phosphoprotein 32 family member B	0.877904	0.000185984
IPI00015195	Cleavage stimulation factor subunit 3	0.877358	0.644027
IPI00783250	TRIP12 protein	0.877192	0.31813
IPI00021785	Cytochrome c oxidase subunit 5B, mitochondrial	0.87713	0.00395159
IPI00550247	Protein	0.877122	0.0402176
IPI00909336	cDNA FLJ59092	0.876456	0.000812445
IPI00399309	NEDD4-like E3 ubiquitin-protein ligase WWP2 isoform 3	0.87596	0.408761
IPI00513775	14 kDa phosphohistidine phosphatase isoform 2	0.875792	0.0254398
IPI00966421	Uncharacterized protein	0.875383	0.25933
IPI00941463	Nucleosome assembly protein 1-like 4	0.874724	0.146816
IPI00329633	Threonyl-tRNA synthetase, cytoplasmic	0.874465	0.00179018
IPI00218684	Isoform Short of Autism susceptibility gene 2 protein	0.873537	0.303584
IPI00013495	Isoform 2 of ATP-binding cassette sub-family F member 1	0.873462	0.00173131
IPI00299193	Synaptojanin-2-binding protein	0.873257	0.217658
IPI00023344	Isoform 1 of Symplekin	0.873213	0.663545
IPI00647703	Tyrosine-protein kinase receptor	0.873039	0.00129843
IPI00789792	cDNA FLJ77785	0.873028	0.00196112
IPI00017510	Cytochrome c oxidase subunit 2	0.87298	0.0782588
IPI00026302	60S ribosomal protein L31	0.872894	0.000613906
IPI00157790	proteasome-associated protein ECM29 homolog	0.872864	0.0133428
IPI00298935	Isoform 1 of Lysine-specific demethylase 3B	0.872812	0.403509
IPI00007752	Tubulin beta-2C chain	0.872733	0.00221737
IPI00410157	Isoform 4 of CCR4-NOT transcription complex subunit 1	0.872262	0.000978671
IPI00783271	Leucine-rich PPR motif-containing protein, mitochondrial	0.871817	1.05084e-05
IPI00816507	Isoform 7 of Interleukin-23 receptor	0.871796	0.00466092
IPI00877819	25 kDa protein	0.871405	0.0545774
IPI00032150	Isoform 1 of Phosphatidate cytidylyltransferase 2	0.871315	0.00157915
IPI00645613	EPS15L1 protein	0.871291	0.0194163
IPI00005657	Prefoldin subunit 6	0.871122	0.00366438
IPI00922590	cDNA FLJ55014, highly similar to ADP-ribosylation factor GTPase-activating protein 1	0.871024	0.0288502
IPI00300074	Phenylalanyl-tRNA synthetase beta chain	0.870823	0.00409776
IPI00645436	F-box only protein 5 isoform b	0.870356	0.115986
IPI00795056	21 kDa protein	0.869178	0.028732
IPI00953696	Glutathion reductase delta8+9 alternative splicing variant	0.869051	0.0509246
IPI00640962	phosphopantothenate--cysteine ligase isoform b	0.868819	0.000721208
IPI00302927	T-complex protein 1 subunit delta	0.868727	3.85515e-06
IPI00878484	Protein	0.868719	0.00203194
IPI00219156	60S ribosomal protein L30	0.868635	0.000456073
IPI00328840	THO complex subunit 4	0.868421	0.000416202
IPI00219330	Isoform 5 of Interleukin enhancer-binding factor 3	0.868329	0.00119405
IPI00399130	Putative uncharacterized protein FLJ37218	0.868116	0.019589
IPI00219097	High mobility group protein B2	0.868044	0.000249601
IPI00220797	Isoform 2 of Alpha-endosulfine	0.867869	0.00452286
IPI00642205	Uncharacterized protein	0.866913	0.00301863
IPI00019812	Serine/threonine-protein phosphatase 5	0.866751	0.000441349
IPI00002966	Heat shock 70 kDa protein 4	0.86634	0.0061173
IPI00413173	Isoform Short of Antigen KI-67	0.866257	0.0650314
IPI00783178	bifunctional coenzyme A synthase isoform b	0.865942	0.000773983
IPI00916299	cDNA FLJ54595, highly similar to Golgi reassembly-stacking protein 2	0.865371	0.0271061
IPI00926012	Uncharacterized protein	0.865263	0.00682449
IPI00219420	Structural maintenance of chromosomes protein 3	0.865193	0.162524
IPI00965964	cDNA FLJ58533, highly similar to Leucyl-tRNA synthetase, cytoplasmic	0.864959	0.0107022
IPI00922525	cDNA, FLJ79178, highly similar to Tudor and KH domain-containing protein	0.864732	0.0114406
IPI00023598	Tubulin beta-4 chain	0.864706	0.0458181
IPI00024403	Copine-3	0.864473	0.00119542
IPI00910819	cDNA FLJ60194, highly similar to WW domain-binding protein 11	0.864441	0.102635
IPI00879876	cDNA FLJ36221 fis, clone THYMU2000950, highly similar to Eukaryotic translation initiation factor 3 subunit 6-interacting protein	0.864073	0.00349948
IPI00382733	Isoform 3 of Leucine-rich repeat flightless-interacting protein 1	0.863725	0.0293116
IPI00888266	similar to acetylserotonin O-methyltransferase-like	0.862745	0.27591
IPI00383291	PRO3078	0.862705	0.00576179
IPI00023406	Cytochrome c-type heme lyase	0.862681	0.0543742
IPI00217466	Histone H1.3	0.86226	5.29746e-05
IPI00004860	Isoform Complexed of Arginyl-tRNA synthetase, cytoplasmic	0.862166	0.000519122
IPI00180675	Tubulin alpha-1A chain	0.860951	0.189796
IPI00794651	20 kDa protein	0.860729	0.00130083
IPI00410017	Isoform 2 of Polyadenylate-binding protein 1	0.860592	0.000941744
IPI00644127	Isoleucyl-tRNA synthetase, cytoplasmic	0.860267	0.00553539
IPI00018398	26S protease regulatory subunit 6A	0.860255	6.50596e-05
IPI00418290	39S ribosomal protein L14, mitochondrial	0.860219	0.0640605
IPI00910697	cDNA FLJ53703, highly similar to Histidyl-tRNA synthetase	0.859026	0.000218333
IPI00640089	Uncharacterized protein	0.858677	0.0771592
IPI00607610	Isoform 1 of Protein FAM36A	0.858669	0.00719921
IPI00646689	Thioredoxin domain-containing protein 17	0.858597	0.00238679
IPI00789287	12 kDa protein	0.857811	0.00197616
IPI00008215	NADP-dependent malic enzyme	0.857491	0.133706
IPI00946257	Isoform 4 of Ubiquitin-associated protein 2-like	0.857429	0.000466836
IPI00607714	Isoform 2 of UPF0663 transmembrane protein C17orf28	0.857148	0.0373728
IPI00000816	14-3-3 protein epsilon	0.856546	1.93846e-06
IPI00031485	Ribosomal protein 63, mitochondrial	0.856453	0.0117138
IPI00964788	13 kDa protein	0.855751	0.00162572
IPI00032827	Pre-mRNA branch site protein p14	0.855652	0.115647
IPI00921488	Isoform 4 of COP9 signalosome complex subunit 1	0.855637	0.00303973
IPI00411690	Isoform 2 of La-related protein 1	0.855395	0.00430874
IPI00294158	Biliverdin reductase A	0.854746	0.000499692
IPI00645307	Isoform 1 of Isopentenyl-diphosphate Delta-isomerase 1	0.854214	0.0234515
IPI00170972	UPF0553 protein C9orf64	0.85408	0.0177515
IPI00025310	Zinc finger protein 217	0.853954	0.0569884
IPI00017617	Probable ATP-dependent RNA helicase DDX5	0.853892	0.000221647
IPI00014149	Tetratricopeptide repeat protein 35	0.853802	0.00468904
IPI00010896	Chloride intracellular channel protein 1	0.853118	1.71131e-05
IPI00916308	8 kDa protein	0.852797	0.320138
IPI00015891	Prefoldin subunit 4	0.852566	0.0041675
IPI00942956	Proliferation-inducing protein 43	0.85126	0.00349892
IPI00007765	Stress-70 protein, mitochondrial	0.851112	4.34383e-05
IPI00022265	Coiled-coil domain-containing protein 22	0.850925	0.00170728
IPI00291783	Gem-associated protein 5	0.850875	0.000129643
IPI00402182	Isoform 2 of Heterogeneous nuclear ribonucleoprotein Q	0.850736	6.50917e-06
IPI00028083	Translation initiation factor eIF-2B subunit beta	0.85018	0.125107
IPI00304483	Polyadenylate-binding protein-interacting protein 2	0.849758	0.436851
IPI00064086	elongation factor 1-delta isoform 4	0.849567	7.54021e-05
IPI00953297	cDNA FLJ55060, highly similar to Annexin A7	0.848551	0.000679058
IPI00794224	18 kDa protein	0.848458	0.236041
IPI00063605	Protein ajuba	0.84816	0.000142298
IPI00019755	Glutathione S-transferase omega-1	0.848069	0.000483116
IPI00184533	Ubiquitin carboxyl-terminal hydrolase 11	0.848012	0.157374
IPI00915808	Putative uncharacterized protein GARS	0.847598	0.00582368
IPI00219029	Aspartate aminotransferase, cytoplasmic	0.847076	0.000471007
IPI00015954	GTP-binding protein SAR1a	0.846826	0.000177556
IPI00908440	cDNA FLJ57425, highly similar to Transportin-1	0.846715	0.0323855
IPI00005198	Interleukin enhancer-binding factor 2	0.846681	0.00161812
IPI00419473	Isoform 2 of Transcription factor BTF3	0.845535	0.497647
IPI00004489	Adenylyltransferase and sulfurtransferase MOCS3	0.845325	0.0833583
IPI00000873	Valyl-tRNA synthetase	0.845195	0.00111395
IPI00029012	Eukaryotic translation initiation factor 3 subunit A	0.844963	6.83627e-05
IPI00015361	Prefoldin subunit 5	0.844113	0.0197513
IPI00022774	Transitional endoplasmic reticulum ATPase	0.84411	4.99859e-05
IPI00794875	41 kDa protein	0.843958	4.83661e-05
IPI00021926	26S protease regulatory subunit 10B	0.84395	0.00152789
IPI00893866	15 kDa protein	0.843794	0.131348
IPI00021924	Histone H1x	0.843691	0.000752932
IPI00967014	Uncharacterized protein	0.842346	0.000965908
IPI00216393	Isoform Non-brain of Clathrin light chain A	0.842095	2.84177e-05
IPI00413672	Isoform 3 of Bcl-2-associated transcription factor 1	0.841925	0.00827137
IPI00019451	MRG-binding protein	0.841581	0.0135411
IPI00024976	Mitochondrial import receptor subunit TOM22 homolog	0.841319	0.00327798
IPI00219678	Eukaryotic translation initiation factor 2 subunit 1	0.840177	0.000772565
IPI00017256	Ras suppressor protein 1	0.839594	0.00740586
IPI00008380	Serine/threonine-protein phosphatase 2A catalytic subunit alpha isoform	0.839188	0.00269446
IPI00160382	8 kDa protein	0.838211	0.0152919
IPI00966877	cDNA FLJ58246, highly similar to Homo sapiens NOL1/NOP2/Sun domain family, member 2 (NSUN2), mRNA	0.838195	0.0118699
IPI00643158	43 kDa protein	0.838192	0.0634384
IPI00956389	cDNA FLJ53282, highly similar to Dipeptidyl-peptidase 3	0.83762	0.000553932
IPI00017334	Prohibitin	0.837552	6.42507e-05
IPI00220287	Gap junction alpha-8 protein	0.837416	0.00631732
IPI00873244	Isoform Short of Cold shock domain-containing protein E1	0.837266	0.00356333
IPI00896467	Isoform 5 of Rho guanine nucleotide exchange factor 10-like protein	0.83725	0.0202524
IPI00291328	NADH dehydrogenase [ubiquinone] flavoprotein 2, mitochondrial	0.836781	0.00337079
IPI00940237	ATP-dependent RNA helicase DDX39	0.836322	0.00327441
IPI00893879	Protein	0.835373	0.00393319
IPI00922759	cDNA FLJ50979, moderately similar to Integrin-linked protein kinase	0.834014	0.0116782
IPI00337494	Isoform 1 of Calcium-binding mitochondrial carrier protein SCaMC-1	0.833459	0.000663985
IPI00640090	30 kDa protein	0.833392	0.0115935
IPI00304589	Isoform 1 of 182 kDa tankyrase-1-binding protein	0.832746	0.016982
IPI00005492	WD repeat-containing protein 5	0.832551	0.0159676
IPI00218319	Isoform 2 of Tropomyosin alpha-3 chain	0.83245	8.83842e-05
IPI00220373	Insulin-degrading enzyme	0.832243	0.0269379
IPI00640703	Exportin-5	0.830005	0.0010933
IPI00941255	Eukaryotic translation initiation factor 3 subunit F	0.829509	0.00288798
IPI00292234	Single-minded homolog 1	0.82933	0.00492991
IPI00909424	cDNA FLJ57958, highly similar to NADH dehydrogenase (ubiquinone) 1 alpha subcomplex subunit 13	0.828555	0.00761749
IPI00217670	Isoform 1 of Ribonucleoprotein PTB-binding 1	0.828392	0.00360254
IPI00945247	Uncharacterized protein	0.828075	0.00948532
IPI00782992	Isoform 1 of Serine/arginine repetitive matrix protein 2	0.827704	0.000301129
IPI00296215	Epithelial cell adhesion molecule	0.826671	0.00923114
IPI00550506	Isoform 1 of Rho guanine nucleotide exchange factor 16	0.826399	0.0102191
IPI00924819	mesencephalic astrocyte-derived neurotrophic factor	0.826243	4.2306e-05
IPI00102069	Eukaryotic translation initiation factor 3 subunit M	0.82607	0.000208562
IPI00788826	Isoform 4 of Poly(U)-binding-splicing factor PUF60	0.825462	0.000253718
IPI00413860	Isoform 2 of Spermatid perinuclear RNA-binding protein	0.824962	0.00212472
IPI00027252	Prohibitin-2	0.824807	2.6082e-05
IPI00844363	cDNA FLJ26027 fis, clone PNC04328, highly similar to Homo sapiens translocase of outer mitochondrial membrane 34	0.824175	0.0118483
IPI00181409	Isoform Gamma of Lamina-associated polypeptide 2, isoforms beta/gamma	0.824054	0.00112688
IPI00873926	Isoform 2 of Caprin-1	0.824037	0.000344284
IPI00956202	Ataxin 3 variant r	0.823434	0.00929392
IPI00515040	Isoform 2 of Alpha N-terminal protein methyltransferase 1A	0.821806	0.0207646
IPI00019903	Translational activator of cytochrome c oxidase 1	0.821322	0.00206052
IPI00745553	Isoform 2 of Hydroxyacylglutathione hydrolase, mitochondrial	0.820641	0.033832
IPI00644697	HEBP2 protein (Fragment)	0.819748	0.000766702
IPI00921893	cDNA FLJ55836, highly similar to Homo sapiens methionine adenosyltransferase II, beta (MAT2B), transcript variant 2, mRNA	0.819722	0.0138049
IPI00012535	DnaJ homolog subfamily A member 1	0.818811	0.0207613
IPI00032406	DnaJ homolog subfamily A member 2	0.818152	0.169811
IPI00955815	pyruvate dehydrogenase E1 alpha 1 isoform 4 precursor	0.818151	0.033588
IPI00908588	cDNA FLJ59206, highly similar to Eukaryotic translation initiation factor 4B	0.817812	0.000190088
IPI00465352	Calcyphosin	0.817309	0.0236289
IPI00334713	Isoform 3 of Heterogeneous nuclear ribonucleoprotein A/B	0.816805	6.52305e-06
IPI00911118	cDNA FLJ54363, highly similar to ATP-dependent RNA helicase DDX24	0.815544	0.0164439
IPI00013212	Tyrosine-protein kinase CSK	0.815005	0.0273893
IPI00966927	cDNA FLJ56335, highly similar to Casein kinase I isoform alpha	0.81354	0.00819652
IPI00941359	Eukaryotic translation initiation factor 3 subunit H	0.813446	0.000362151
IPI00470921	Putative uncharacterized protein DKFZp686G2045	0.812834	0.0380481
IPI00966059	Protein	0.812738	0.106478
IPI00166137	Isoform 1 of RNA-binding Raly-like protein	0.812692	0.180096
IPI00797270	Isoform 1 of Triosephosphate isomerase	0.81257	6.74532e-06
IPI00220667	Isoform 4 of Hexokinase-1	0.812358	5.1138e-05
IPI00917420	30 kDa protein	0.812206	6.60412e-05
IPI00943277	cDNA FLJ53828, highly similar to Guanine nucleotide-binding protein-like 1	0.811074	0.0034839
IPI00917753	SET nuclear oncogene	0.810868	0.000179595
IPI00025491	Eukaryotic initiation factor 4A-I	0.810451	7.48235e-06
IPI00293533	Nuclear pore glycoprotein p62	0.808821	0.000921441
IPI00009906	Armadillo repeat-containing X-linked protein 3	0.808462	0.00211527
IPI00007074	Tyrosyl-tRNA synthetase, cytoplasmic	0.80769	0.00300377
IPI00916757	137 kDa protein	0.806415	5.72865e-05
IPI00375395	11 kDa protein	0.806145	0.00743012
IPI00646794	Isoform 2 of Craniofacial development protein 1	0.804718	0.00176378
IPI00148599	cDNA FLJ32765 fis, clone TESTI2001852, weakly similar to Homo sapiens contactin associated protein (Caspr) mRNA	0.804395	0.000138757
IPI00946474	8 kDa protein	0.804195	0.0217847
IPI00878075	23 kDa protein	0.803652	1.99851e-05
IPI00937682	Opioid growth factor receptor	0.803605	0.262744
IPI00297261	Tyrosine-protein phosphatase non-receptor type 1	0.803052	0.000434407
IPI00873286	cDNA FLJ55750, highly similar to Eukaryotic translation initiation factor 3 subunit 8	0.800897	0.000106656
IPI00060650	Isoform 2 of PEST proteolytic signal-containing nuclear protein	0.800564	0.00589947
IPI00879819	Lamin-B2	0.799593	0.00010456
IPI00479108	Isoform 2 of Carnitine O-palmitoyltransferase 1, liver isoform	0.798893	0.000321907
IPI00375145	Isoform Short of Ubiquitin carboxyl-terminal hydrolase 5	0.798758	0.000609737
IPI00292387	Isoform Alpha of Nucleolar and coiled-body phosphoprotein 1	0.798085	0.00298029
IPI00010141	DNA polymerase epsilon subunit 3	0.797847	0.0398755
IPI00941907	Serine-threonine kinase receptor-associated protein	0.797717	1.72496e-05
IPI00297779	T-complex protein 1 subunit beta	0.797716	4.6147e-06
IPI00438229	Isoform 1 of Transcription intermediary factor 1-beta	0.797634	2.4842e-06
IPI00908723	cDNA FLJ61039, highly similar to Stomatin-like protein 2	0.796909	0.00495433
IPI00419235	Glutathione S-transferase Mu 5	0.796893	0.000125158
IPI00375962	Uncharacterized protein	0.796496	0.000629131
IPI00031812	Nuclease-sensitive element-binding protein 1	0.796115	0.0112039
IPI00955014	cell division control protein 2 homolog isoform 1 (CDK1)	0.795744	0.000613821
IPI00940175	Uncharacterized protein	0.795278	0.0394562
IPI00293126	Tubulin-folding cofactor B	0.79493	0.00358416
IPI00908328	cDNA FLJ51585, moderately similar to Homo sapiens spindle pole body component 24 homolog (SPBC24), mRNA	0.794716	0.00194381
IPI00477355	KIF1-binding protein	0.794327	0.0323006
IPI00792564	14 kDa protein	0.793819	0.0062322
IPI00937471	Isoform 2 of Importin-5	0.792677	0.011578
IPI00220648	Phosphomevalonate kinase	0.792621	0.0355563
IPI00971120	cDNA FLJ53687, highly similar to Hsc70-interacting protein	0.792112	8.53956e-05
IPI00299524	Condensin complex subunit 1	0.792072	0.00685961
IPI00002214	Importin subunit alpha-2	0.792038	3.63746e-05
IPI00645816	Isoform 1 of DNA-directed RNA polymerase I subunit RPA34	0.792025	0.135037
IPI00009384	Cyclin-dependent kinase inhibitor 1	0.791625	0.220515
IPI00470771	SAMD4B protein	0.791594	0.0024453
IPI00909975	Ubiquitin carrier protein	0.79105	0.000962535
IPI00910253	cDNA FLJ51016, highly similar to U4/U6.U5 tri-snRNP-associated protein 1	0.790811	0.470185
IPI00329332	Syntaxin-12	0.788874	0.0467204
IPI00910210	cDNA FLJ54240, highly similar to ATPase family AAA domain-containing protein 1	0.78877	0.0965559
IPI00003815	Rho GDP-dissociation inhibitor 1	0.788635	0.00151141
IPI00013068	Eukaryotic translation initiation factor 3 subunit E	0.788536	0.000121866
IPI00006034	Cysteine-rich protein 2	0.788499	0.00183184
IPI00940377	Glutathione transferase	0.787623	0.000423729
IPI00016610	Poly(rC)-binding protein 1	0.787329	6.01255e-06
IPI00000051	Prefoldin subunit 1	0.786552	0.000886128
IPI00306290	Exportin-T	0.786058	0.000163238
IPI00014424	Elongation factor 1-alpha 2	0.784874	0.000163701
IPI00021338	Dihydrolipoyllysine-residue acetyltransferase component of pyruvate dehydrogenase complex, mitochondrial	0.78458	0.0197929
IPI00220271	Alcohol dehydrogenase [NADP+]	0.784452	0.00659883
IPI00220740	Isoform 2 of Nucleophosmin	0.783775	2.32581e-06
IPI00023748	Nascent polypeptide-associated complex subunit alpha	0.783448	8.16216e-05
IPI00008986	Large neutral amino acids transporter small subunit 1	0.783022	0.0011165
IPI00217236	Tubulin-specific chaperone A	0.781749	0.000143521
IPI00908692	cDNA FLJ60521, highly similar to Protein kinase-like protein C9orf96	0.781135	0.0104894
IPI00885081	Isoform 2 of Hepatoma-derived growth factor-related protein 2	0.780455	0.00450075
IPI00903185	cDNA FLJ36801 fis, clone ADRGL2007810, highly similar to NADPH:adrenodoxin oxidoreductase, mitochondrial	0.780423	0.00453494
IPI00218993	Isoform Beta of Heat shock protein 105 kDa	0.780317	1.24427e-05
IPI00926178	Uncharacterized protein	0.779054	0.000648415
IPI00008552	Glutaredoxin-3	0.778941	0.000141481
IPI00746662	Conserved hypothetical protein	0.778529	0.252131
IPI00305068	Pre-mRNA-processing factor 6	0.777972	0.00186282
IPI00916914	Putative uncharacterized protein FLJ13612	0.777163	0.00239501
IPI00807498	CCDC6 protein (Fragment)	0.776029	5.17279e-05
IPI00910368	cDNA FLJ57201, highly similar to NADH-ubiquinone oxidoreductase 51 kDa subunit, mitochondrial	0.775475	0.0114511
IPI00012901	Isoform 1 of Trans-acting T-cell-specific transcription factor GATA-3	0.773028	0.0001055
IPI00967791	Protein	0.772713	0.0212441
IPI00926855	21 kDa protein	0.771612	0.00133127
IPI00027180	CAAX prenyl protease 1 homolog	0.770829	0.00360886
IPI00793548	18 kDa protein	0.770389	0.00402316
IPI00004839	Crk-like protein	0.770024	0.000649862
IPI00796890	11 kDa protein	0.767208	0.00937101
IPI00644653	cDNA FLJ56337, highly similar to High mobility group protein B1	0.766789	6.70261e-06
IPI00216804	Isoform 2 of Putative RNA-binding protein Luc7-like 2	0.766215	0.000145038
IPI00894139	Uncharacterized protein	0.764902	0.00139651
IPI00032791	Ribonuclease P protein subunit p29	0.763722	0.0100008
IPI00965611	cDNA FLJ52396, highly similar to SPARC-like protein 1	0.762481	0.00516237
IPI00967375	Similar to NADH dehydrogenase (ubiquinone) 1 alpha subcomplex, 6, 14kDa	0.761695	0.000201502
IPI00924857	5 kDa protein	0.760621	0.00666113
IPI00013949	Small glutamine-rich tetratricopeptide repeat-containing protein alpha	0.760254	0.000385305
IPI00477179	Isoform 2 of Nucleolar RNA helicase 2	0.757795	0.000232162
IPI00216230	Lamina-associated polypeptide 2, isoform alpha	0.757497	0.00058918
IPI00855725	Isoform 4 of Trans-Golgi network integral membrane protein 2	0.75713	0.126399
IPI00297579	Chromobox protein homolog 3	0.75691	2.1493e-05
IPI00552768	Thioredoxin, isoform CRA_b	0.755926	6.12608e-06
IPI00219103	Neuron-specific calcium-binding protein hippocalcin	0.755764	0.000792009
IPI00645510	Ubiquitin-fold modifier 1	0.753517	0.00315775
IPI00029705	Gamma-tubulin complex component 2	0.752082	0.0167395
IPI00010320	Chromobox protein homolog 1	0.75177	0.00184196
IPI00011200	D-3-phosphoglycerate dehydrogenase	0.750087	3.84055e-06
IPI00473012	Isoform 2 of SEC23-interacting protein	0.749012	0.000985324
IPI00925853	cDNA FLJ60586, highly similar to NADH-ubiquinone oxidoreductase 75 kDa subunit, mitochondrial	0.748537	0.000719899
IPI00401804	Isoform 3 of Vesicle-associated membrane protein 7	0.747485	4.46488e-05
IPI00965352	cDNA FLJ60594, highly similar to Homo sapiens glucosamine-6-phosphate deaminase 2 (GNPDA2), mRNA	0.746971	0.00949244
IPI00925986	Uncharacterized protein	0.745981	0.000160262
IPI00107531	Isoform 3 of DNA repair protein RAD50	0.744431	0.00759425
IPI00031564	Isoform 1 of Gamma-glutamylcyclotransferase	0.744023	0.000427486
IPI00643317	21 kDa protein	0.743334	0.000102961
IPI00940824	Methylated-DNA--protein-cysteine methyltransferase	0.74254	0.00148664
IPI00478723	nardilysin isoform b	0.74145	0.000301857
IPI00640922	Isoform 2 of Large proline-rich protein BAT3	0.74045	0.000503624
IPI00855846	UPF0727 protein C6orf115	0.74006	0.0279355
IPI00552206	TATA box binding protein (TBP)-associated factor, RNA polymerase I, A, 48kDa	0.739886	0.00157286
IPI00062120	Protein S100-A16	0.737607	0.000395964
IPI00879430	Protein	0.736852	0.0001356
IPI00396485	Elongation factor 1-alpha 1	0.736332	1.95935e-05
IPI00967046	Uncharacterized protein	0.735747	0.00428281
IPI00397526	Isoform 1 of Myosin-10	0.73555	8.54314e-06
IPI00100748	cDNA FLJ55382, highly similar to Hsp70-binding protein 1	0.734799	0.000562122
IPI00794418	10 kDa protein	0.732929	2.71464e-05
IPI00246975	Glutathione S-transferase Mu 3	0.732438	8.92004e-07
IPI00180730	Similar to Elongation factor 1-alpha 1	0.72878	1.14399e-05
IPI00829826	Isoform 1 of Mediator of RNA polymerase II transcription subunit 1	0.727179	7.39085e-05
IPI00015972	Cytochrome c oxidase subunit 6C	0.725402	0.000242073
IPI00922636	cDNA FLJ50093	0.723452	0.00129603
IPI00032831	Synaptosomal-associated protein 29	0.721999	0.000373491
IPI00029175	WASH complex subunit strumpellin	0.720294	0.00498416
IPI00788911	Protein	0.720043	0.000151032
IPI00646524	Dimethylarginine dimethylaminohydrolase 2	0.715938	0.00326664
IPI00514986	Novel protein	0.715926	0.000830829
IPI00910881	cDNA FLJ58171, moderately similar to Melanoma-associated antigen D2	0.715103	0.000367569
IPI00807463	nuclear factor NF-kappa-B p100 subunit isoform b	0.714934	0.258114
IPI00414676	Heat shock protein HSP 90-beta	0.714485	5.92612e-07
IPI00220637	Seryl-tRNA synthetase, cytoplasmic	0.712839	6.3191e-06
IPI00946283	cDNA FLJ10401 fis, clone NT2RM4000421, highly similar to Transportin-3	0.711004	0.0595043
IPI00874274	Uncharacterized protein	0.710191	0.0329565
IPI00027493	Isoform 2 of 4F2 cell-surface antigen heavy chain	0.709016	3.38219e-06
IPI00922554	cDNA FLJ51996, highly similar to Deoxyribonuclease-2-alpha	0.708904	0.000406933
IPI00002270	UPF0364 protein C6orf211	0.708804	8.67107e-05
IPI00719814	ATP synthase subunit f, mitochondrial isoform 2d	0.707303	7.65918e-05
IPI00007019	Peptidyl-prolyl cis-trans isomerase-like 1	0.706859	0.00412231
IPI00902613	cDNA PSEC0253 fis, clone NT2RP3003368, highly similar to Homo sapiens phosphatidylinositol-4-phosphate 5-kinase, type II, gamma (PIP5K2C), mRNA	0.706721	0.192388
IPI00003865	Isoform 1 of Heat shock cognate 71 kDa protein	0.70658	1.13007e-07
IPI00967956	Uncharacterized protein	0.706551	0.000116214
IPI00218343	Tubulin alpha-1C chain	0.706484	8.78934e-06
[truncated: 129 more rows]
