# Supplementary material for: Proteomic analysis of acquired tamoxifen resistance in MCF-7 cells reveals expression signatures associated with enhanced migration
Source: Breast Cancer Res. 2012 Mar 14;14(2):R45. doi: 10.1186/bcr3144 (PMC3446379; doi:10.1186/bcr3144)
Supplement: Additional file 2 — (Table S2). List of significantly altered proteins from proteomic anlaysis. This file contains 629 significantly changed proteins as defined in the Results section where the significant fold change of proteins was defined as greater than two times standard deviation and P < 0.05. [file bcr3144-S2.XLS]

## Sheet: 628 ENSG IDs
Sig	ENSG	Ratios	Name	hgnc_symbol
IPI00025311	ENSG00000064787	11.2803	Isoform 1 of Breast carcinoma-amplified sequence 1	BCAS1
IPI00017526	ENSG00000163993	5.19681	Protein S100-P	S100P
IPI00796222	ENSG00000050405	4.06543	67 kDa protein; LIMA1	LIMA1
IPI00640162	ENSG00000107798	3.77707	Lipase A, lysosomal acid, cholesterol esterase	LIPA
IPI00299024	ENSG00000176788	3.75627	Isoform 1 of Brain acid soluble protein 1	BASP1
IPI00218831	ENSG00000134184	3.69936	Isoform 1 of Glutathione S-transferase Mu 1	GSTM1
IPI00183695	ENSG00000197747	3.15341	Protein S100-A10	S100A10
IPI00021267	ENSG00000142627	2.80542	Ephrin type-A receptor 2	EPHA2
IPI00027341	ENSG00000042493	2.79691	Macrophage-capping protein	CAPG
IPI00943894	ENSG00000100504	2.74413	glycogen phosphorylase, liver form isoform 2	PYGL
IPI00106687	ENSG00000079257	2.69022	Latexin	LXN
IPI00339274	ENSG00000184260	2.64746	Histone H2A type 2-C	HIST2H2AC
IPI00646098	ENSG00000088367	2.54852	Isoform 3 of Band 4.1-like protein 1	EPB41L1
IPI00447020	ENSG00000073060	2.52701	Isoform 4 of Scavenger receptor class B member 1	SCARB1
IPI00013895	ENSG00000163191	2.51385	Protein S100-A11	S100A11
IPI00914615	ENSG00000197959	2.43588	Uncharacterized protein	DNM3
IPI00455315	ENSG00000182718	2.41054	Isoform 1 of Annexin A2	ANXA2
IPI00020004	ENSG00000109084	2.34447	Transmembrane protein 97	TMEM97
IPI00291939	ENSG00000072501	2.30236	Structural maintenance of chromosomes protein 1A	SMC1A
IPI00026663	ENSG00000184254	2.29982	Aldehyde dehydrogenase family 1 member A3	ALDH1A3
IPI00011604	ENSG00000140905	2.28654	Glycine cleavage system H protein, mitochondrial	GCSH
IPI00386755	ENSG00000197930	2.21514	ERO1-like protein alpha	ERO1L
IPI00297910	ENSG00000184292	2.18765	Tumor-associated calcium signal transducer 2	TACSTD2
IPI00027223	ENSG00000138413	2.18493	Isocitrate dehydrogenase [NADP] cytoplasmic	IDH1
IPI00903145	ENSG00000137710	2.17492	Radixin	RDX
IPI00007935	ENSG00000163110	2.17102	Isoform 1 of PDZ and LIM domain protein 5	PDLIM5
IPI00103528	ENSG00000136653	2.15339	Isoform 2 of Ras association domain-containing protein 5	RASSF5
IPI00219301	ENSG00000155130	2.14132	Myristoylated alanine-rich C-kinase substrate	MARCKS
IPI00892674	ENSG00000115884	2.12087	Syndecan 1 variant	SDC1
IPI00016768	ENSG00000171989	2.11125	L-lactate dehydrogenase A-like 6B	LDHAL6B
IPI00418202	ENSG00000160209	2.08818	Isoform 3 of Pyridoxal kinase	PDXK
IPI00853146	ENSG00000105974	2.07957	Caveolin lng=167	CAV1
IPI00657691	ENSG00000106976	1.97083	Isoform 5 of Dynamin-1	DNM1
IPI00010182	ENSG00000155368	1.95026	Isoform 1 of Acyl-CoA-binding protein	DBI
IPI00010414	ENSG00000107438	1.93751	PDZ and LIM domain protein 1	PDLIM1
IPI00923597	ENSG00000104419	1.93589	cDNA FLJ39243 fis, clone OCBBF2008283, highly similar to Protein NDRG1	NDRG1
IPI00384286	ENSG00000172482	1.91194	Alanine-glyoxylate aminotransferase homolog	AGXT
IPI00017704	ENSG00000103187	1.91187	Coactosin-like protein	COTL1
IPI00829891	ENSG00000176542	1.90661	Uncharacterized protein	KIAA2018
IPI00945201	ENSG00000074416	1.88605	Protein	MGLL
IPI00010214	ENSG00000189334	1.87392	Protein S100-A14	S100A14
IPI00761069	ENSG00000153113	1.87157	calpastatin isoform f	CAST
IPI00947071	ENSG00000168615	1.85705	69 kDa protein	ADAM9
IPI00008436	ENSG00000115350	1.84446	DNA polymerase epsilon subunit 4	POLE4
IPI00965213	ENSG00000175449	1.83509	Uncharacterized protein	RFESD
IPI00910902	ENSG00000181019	1.80003	cDNA FLJ50573, highly similar to Homo sapiens NAD(P)H dehydrogenase, quinone 1 (NQO1), transcript variant 3, mRNA	NQO1
IPI00844348	ENSG00000105854	1.79379	39 kDa protein	PON2
IPI00168255	ENSG00000185442	1.79086	membrane protein FAM174B	FAM174B
IPI00789219	ENSG00000221926	1.79083	cDNA FLJ31464 fis, clone NT2NE2001337, highly similar to Tripartite motif-containing protein 16	TRIM16
IPI00418262	ENSG00000109107	1.7903	Fructose-bisphosphate aldolase	ALDOC
IPI00465431	ENSG00000131981	1.78961	Galectin-3	LGALS3
IPI00966686	ENSG00000176783	1.78755	Protein	RUFY1
IPI00219219	ENSG00000100097	1.77931	Galectin-1	LGALS1
IPI00479186	ENSG00000067225	1.76696	Isoform M2 of Pyruvate kinase isozymes M1/M2	PKM2
IPI00019068	ENSG00000125505	1.7594	Uncharacterized protein	MBOAT7
IPI00922793	ENSG00000143641	1.75099	cDNA FLJ58016, highly similar to Polypeptide N-acetylgalactosaminyltransferase2	GALNT2
IPI00414980	ENSG00000128641	1.74262	Isoform 2 of Myosin-Ib	MYO1B
IPI00182933	ENSG00000166347	1.73025	Isoform 2 of Cytochrome b5	CYB5A
IPI00018364	ENSG00000181467	1.71178	Ras-related protein Rap-2b	RAP2B
IPI00016485	ENSG00000172830	1.67939	Isoform 4 of Protein phosphatase Slingshot homolog 3	SSH3
IPI00514814	ENSG00000187134	1.6697	Aldo-keto reductase family 1, member C1 (Dihydrodiol dehydrogenase 1	AKR1C1
IPI00000695	ENSG00000156049	1.66602	Guanine nucleotide-binding protein subunit alpha-14	GNA14
IPI00220644	ENSG00000067225	1.65629	Isoform M1 of Pyruvate kinase isozymes M1/M2	PKM2
IPI00306960	ENSG00000134440	1.65364	Asparaginyl-tRNA synthetase, cytoplasmic	NARS
IPI00217563	ENSG00000150093	1.63779	Isoform Beta-1A of Integrin beta-1	ITGB1
IPI00011302	ENSG00000085063	1.63245	CD59 glycoprotein	CD59
IPI00220993	ENSG00000173786	1.63119	Isoform CNPI of 2',3'-cyclic-nucleotide 3'-phosphodiesterase	CNP
IPI00180240	ENSG00000187653	1.62847	Thymosin beta-4-like protein 3	TMSL3
IPI00023711	ENSG00000167880	1.61997	Envoplakin	EVPL
IPI00011643	ENSG00000166145	1.61072	Isoform 2 of Kunitz-type protease inhibitor 1	SPINT1
IPI00641801	ENSG00000073350	1.59682	Isoform A of Lethal(2) giant larvae protein homolog 2	LLGL2
IPI00219688	ENSG00000057294	1.58779	Isoform 1 of Plakophilin-2	PKP2
IPI00171611	ENSG00000183598	1.58736	Histone H3.2	HIST2H3D
IPI00554761	ENSG00000205581	1.58675	Non-histone chromosomal protein HMG-14	HMGN1
IPI00917756	ENSG00000204120	1.58036	Uncharacterized protein	GIGYF2
IPI00029628	ENSG00000117906	1.57668	Reticulocalbin-2	RCN2
IPI00940046	ENSG00000104763	1.57664	cDNA FLJ40980 fis, clone UTERU2014464, highly similar to ACID CERAMIDASE	ASAH1
IPI00847442	ENSG00000088832	1.57226	FK506 binding protein12	FKBP1A
IPI00217966	ENSG00000134333	1.57089	Isoform 1 of L-lactate dehydrogenase A chain	LDHA
IPI00966236	ENSG00000118482	1.56898	Protein	PHF3
IPI00096066	ENSG00000172340	1.56522	Succinyl-CoA ligase [GDP-forming] subunit beta, mitochondrial	SUCLG2
IPI00033022	ENSG00000079805	1.55782	Isoform 1 of Dynamin-2	DNM2
IPI00790972	ENSG00000144959	1.55681	Isoform 3 of Neutral cholesterol ester hydrolase 1	NCEH1
IPI00298057	ENSG00000118898	1.55658	Periplakin	PPL
IPI00385829	ENSG00000151092	1.54829	cDNA FLJ11005 fis, clone PLACE1002996	NGLY1
IPI00642725	ENSG00000102879	1.54561	40 kDa protein	CORO1A
IPI00939560	ENSG00000188428	1.54307	thioredoxin domain-containing protein 5 isoform 3	MUTED
IPI00004902	ENSG00000105379	1.54134	Isoform 1 of Electron transfer flavoprotein subunit beta	ETFB
IPI00293946	ENSG00000144224	1.53486	UBX domain-containing protein 4	UBXN4
IPI00010796	ENSG00000185624	1.53365	Protein disulfide-isomerase	P4HB
IPI00549467	ENSG00000114021	1.53328	Omega-amidase NIT2	NIT2
IPI00759759	ENSG00000177106	1.53274	Isoform 2 of Epidermal growth factor receptor kinase substrate 8-like protein 2	EPS8L2
IPI00011416	ENSG00000104823	1.52631	Delta(3,5)-Delta(2,4)-dienoyl-CoA isomerase, mitochondrial	ECH1
IPI00301058	ENSG00000125753	1.52576	Vasodilator-stimulated phosphoprotein	VASP
IPI00021828	ENSG00000160213	1.52476	Cystatin-B	CSTB
IPI00012828	ENSG00000060971	1.52118	3-ketoacyl-CoA thiolase, peroxisomal	ACAA1
IPI00908436	ENSG00000187446	1.52026	cDNA FLJ57188, highly similar to Calcium-binding protein p22
IPI00917140	ENSG00000144524	1.51975	Uncharacterized protein	COPS7B
IPI00017375	ENSG00000100934	1.51412	Protein transport protein Sec23A	SEC23A
IPI00012578	ENSG00000186432	1.51171	Importin subunit alpha-4	KPNA4
IPI00966703	ENSG00000138772	1.50739	Uncharacterized protein	ANXA3
IPI00384517	ENSG00000151413	1.50358	Isoform 1 of Iron-sulfur protein NUBPL	NUBPL
IPI00749231	ENSG00000164199	1.49926	G protein-coupled receptor 98 precursor	GPR98
IPI00014575	ENSG00000094804	1.4992	Cell division control protein 6 homolog	CDC6
IPI00010810	ENSG00000140374	1.4926	Electron transfer flavoprotein subunit alpha, mitochondrial	ETFA
IPI00216514	ENSG00000196776	1.49151	Isoform OA3-293 of Leukocyte surface antigen CD47	CD47
IPI00008167	ENSG00000069849	1.49069	Sodium/potassium-transporting ATPase subunit beta-3	ATP1B3
IPI00794663	ENSG00000127824	1.48411	cDNA FLJ58687, highly similar to Tubulin alpha-4 chain	TUBA4A
IPI00896427	ENSG00000188112	1.4803	Isoform 1 of Uncharacterized protein C6orf132	C6orf132
IPI00013991	ENSG00000198467	1.47884	Isoform 1 of Tropomyosin beta chain	TPM2
IPI00553130	ENSG00000256785	1.47705	Putative uncharacterized protein DKFZp667E1824
IPI00025974	ENSG00000101421	1.47321	Charged multivesicular body protein 4b	CHMP4B
IPI00001871	ENSG00000177425	1.46946	PRKC apoptosis WT1 regulator protein	PAWR
IPI00376904	ENSG00000088833	1.46789	NSFL1 cofactor p47 isoform c	NSFL1C
IPI00465439	ENSG00000149925	1.46712	Fructose-bisphosphate aldolase A	ALDOA
IPI00908696	ENSG00000144746	1.46699	cDNA FLJ52128, highly similar to PRA1 family protein 3	ARL6IP5
IPI00646304	ENSG00000166794	1.46219	Peptidyl-prolyl cis-trans isomerase B	PPIB
IPI00647161	ENSG00000115255	1.45509	Receptor expression-enhancing protein 6	REEP6
IPI00927191	ENSG00000170266	1.45112	Isoform 3 of Beta-galactosidase	GLB1
IPI00218176	ENSG00000101346	1.44704	Isoform 2 of GDP-fucose protein O-fucosyltransferase 1	POFUT1
IPI00384280	ENSG00000116005	1.44529	Prenylcysteine oxidase 1	PCYOX1
IPI00219616	ENSG00000147224	1.43947	Ribose-phosphate pyrophosphokinase 1	PRPS1
IPI00002412	ENSG00000131238	1.43547	Palmitoyl-protein thioesterase 1	PPT1
IPI00952872	ENSG00000114354	1.43388	TFG protein	TFG
IPI00843975	ENSG00000092820	1.43282	Ezrin	EZR
IPI00375149	ENSG00000198836	1.43168	dynamin-like 120 kDa protein, mitochondrial isoform 2	OPA1
IPI00909754	ENSG00000160214	1.42923	cDNA FLJ61500, highly similar to NNP-1 protein	RRP1
IPI00219617	ENSG00000101911	1.42676	Isoform 1 of Ribose-phosphate pyrophosphokinase 2	PRPS2
IPI00641065	ENSG00000147394	1.42374	cDNA FLJ52900, moderately similar to Zinc finger protein 185	ZNF185
IPI00032561	ENSG00000135932	1.42326	Calcium-binding protein 39	CAB39
IPI00170935	ENSG00000130764	1.41894	Leucine-rich repeat-containing protein 47	LRRC47
IPI00005578	ENSG00000103966	1.41849	EH domain-containing protein 4	EHD4
IPI00925025	ENSG00000161542	1.41804	Uncharacterized protein	PRPSAP1
IPI00644062	ENSG00000169583	1.41518	Chloride intracellular channel 3	CLIC3
IPI00646144	ENSG00000197785	1.41427	ATPase family AAA domain-containing protein 3A isoform 3	ATAD3A
IPI00793199	ENSG00000196975	1.41261	annexin A4	ANXA4
IPI00456750	ENSG00000136830	1.41105	Niban-like protein 1	FAM129B
IPI00219446	ENSG00000089220	1.41074	Phosphatidylethanolamine-binding protein 1	PEBP1
IPI00604756	ENSG00000115216	1.408	Nuclear receptor-binding protein	NRBP1
IPI00009901	ENSG00000102898	1.4078	Nuclear transport factor 2	NUTF2
IPI00945219	ENSG00000196428	1.40731	cDNA FLJ51900, highly similar to TSC22 domain family protein 2	TSC22D2
IPI00022145	ENSG00000069275	1.40643	Isoform 1 of Nuclear ubiquitous casein and cyclin-dependent kinases substrate	NUCKS1
IPI00375426	ENSG00000103811	1.40614	Cathepsin H	CTSH
IPI00549343	ENSG00000049245	1.40346	Vesicle-associated membrane protein 3	VAMP3
IPI00005585	ENSG00000213977	1.39809	Tax1-binding protein 3	TAX1BP3
IPI00220362	ENSG00000115541	1.39778	10 kDa heat shock protein, mitochondrial	HSPE1
IPI00022462	ENSG00000072274	1.39665	Transferrin receptor protein 1	TFRC
IPI00305692	ENSG00000091164	1.39595	Thioredoxin-like protein 1	TXNL1
IPI00016179	ENSG00000189171	1.39044	Protein S100-A13	S100A13
IPI00219018	ENSG00000111640	1.38969	Glyceraldehyde-3-phosphate dehydrogenase	GAPDH
IPI00398922	ENSG00000173457	1.38652	Protein phosphatase 1 regulatory subunit 14B	PPP1R14B
IPI00010865	ENSG00000204435	1.38574	Casein kinase II subunit beta	CSNK2B
IPI00911003	ENSG00000039068	1.38457	cDNA FLJ60313, highly similar to Epithelial-cadherin	CDH1
IPI00000861	ENSG00000002834	1.38431	Isoform 1 of LIM and SH3 domain protein 1	LASP1
IPI00024913	ENSG00000160221	1.38322	Isoform Long of ES1 protein homolog, mitochondrial	C21orf33
IPI00294398	ENSG00000138796	1.38154	Isoform 1 of Hydroxyacyl-coenzyme A dehydrogenase, mitochondrial	HADH
IPI00021812	ENSG00000124942	1.38004	Neuroblast differentiation-associated protein AHNAK	AHNAK
IPI00926796	ENSG00000106397	1.37983	Protein	PLOD3
IPI00647467	ENSG00000110536	1.37638	Isoform 2 of Protein-tyrosine phosphatase mitochondrial 1	PTPMT1
IPI00879437	ENSG00000185624	1.37615	Protein	P4HB
IPI00465436	ENSG00000121691	1.36917	Catalase	CAT
IPI00908835	ENSG00000111540	1.36796	cDNA FLJ60627, highly similar to Ras-related protein Rab-5B	RAB5B
IPI00015148	ENSG00000127314	1.36467	Ras-related protein Rap-1b	RAP1B
IPI00903230	ENSG00000148660	1.36268	cDNA FLJ38257 fis, clone FCBBF3001235, highly similar to Calcium/calmodulin-dependent protein kinase type II gamma chain	CAMK2G
IPI00290928	ENSG00000120063	1.36155	Guanine nucleotide-binding protein subunit alpha-13	GNA13
IPI00642948	ENSG00000002586	1.36135	CD99 antigen isoform b precursor	CD99
IPI00294211	ENSG00000140829	1.35992	Pre-mRNA-splicing factor ATP-dependent RNA helicase PRP16	DHX38
IPI00916474	ENSG00000115275	1.35947	mannosyl-oligosaccharide glucosidase isoform 2	MOGS
IPI00298289	ENSG00000115310	1.35314	Isoform 2 of Reticulon-4	RTN4
IPI00291175	ENSG00000035403	1.353	Isoform 1 of Vinculin	VCL
IPI00908304	ENSG00000110108	1.35093	cDNA FLJ57860, highly similar to Transmembrane protein 109	TMEM109
IPI00216135	ENSG00000140416	1.35077	Isoform 3 of Tropomyosin alpha-1 chain	TPM1
IPI00168262	ENSG00000130309	1.34356	Procollagen galactosyltransferase 1	GLT25D1
IPI00019927	ENSG00000103035	1.34291	26S proteasome non-ATPase regulatory subunit 7	PSMD7
IPI00409635	ENSG00000117868	1.339	Isoform 2 of Extended synaptotagmin-2	ESYT2
IPI00554701	ENSG00000184076	1.33864	Cytochrome b-c1 complex subunit 9	UQCR10
IPI00903057	ENSG00000174243	1.33783	cDNA FLJ46571 fis, clone THYMU3041428, highly similar to Probable ATP-dependent RNA helicase DDX23	DDX23
IPI00793819	ENSG00000163754	1.33262	cDNA FLJ57427, highly similar to Glycogenin-1	GYG1
IPI00012280	ENSG00000143337	1.33146	Isoform 2 of Torsin-1A-interacting protein 1	TOR1AIP1
IPI00795892	ENSG00000070087	1.33129	Uncharacterized protein	PFN2
IPI00011285	ENSG00000014216	1.32813	Calpain-1 catalytic subunit	CAPN1
IPI00641153	ENSG00000090863	1.32626	Isoform 1 of Golgi apparatus protein 1	GLG1
IPI00963825	ENSG00000159199	1.32338	Uncharacterized protein	ATP5G1
IPI00639945	ENSG00000123131	1.32251	Protein	PRDX4
IPI00909399	ENSG00000124299	1.31982	xaa-Pro dipeptidase isoform 3	PEPD
IPI00181283	ENSG00000149782	1.31806	Similar to phospholipase C, beta 3 (Fragment)	PLCB3
IPI00216975	ENSG00000167460	1.31801	Isoform 2 of Tropomyosin alpha-4 chain	TPM4
IPI00294810	ENSG00000152726	1.3174	cDNA FLJ10824 fis, clone NT2RP4001086 (Fragment)	FAM21B
IPI00003348	ENSG00000172354	1.31722	Guanine nucleotide-binding protein G(I)/G(S)/G(T) subunit beta-2	GNB2
IPI00020599	ENSG00000179218	1.31175	Calreticulin	CALR
IPI00181135	ENSG00000105552	1.30985	Branched-chain-amino-acid aminotransferase	BCAT2
IPI00785171	ENSG00000144320	1.30946	Isoform 2 of Protein lunapark	KIAA1715
IPI00031131	ENSG00000101474	1.30827	Isoform 1 of Adipocyte plasma membrane-associated protein	C20orf3
IPI00909134	ENSG00000105819	1.30799	cDNA FLJ58513, highly similar to Mitochondrial-processing peptidase subunit beta, mitochondrial	PMPCB
IPI00441956	ENSG00000163900	1.30621	Uncharacterized protein	TMEM41A
IPI00295098	ENSG00000144867	1.30579	Signal recognition particle receptor subunit beta	SRPRB
IPI00005614	ENSG00000115306	1.30577	Isoform Long of Spectrin beta chain, brain 1	SPTBN1
IPI00945195	ENSG00000008282	1.30461	Uncharacterized protein	SYPL1
IPI00844215	ENSG00000197694	1.3043	Isoform 1 of Spectrin alpha chain, brain	SPTAN1
IPI00943293	ENSG00000139793	1.30426	cDNA FLJ57455, moderately similar to Homo sapiens muscleblind-like 2 (Drosophila) (MBNL2), transcript variant 3, mRNA	MBNL2
IPI00412224	ENSG00000120008	1.3025	WD repeat-containing protein 11	WDR11
IPI00790834	ENSG00000177646	1.30241	cDNA FLJ53144, highly similar to Acyl-CoA dehydrogenase family member 9, mitochondrial	ACAD9
IPI00093057	ENSG00000080819	1.30161	Coproporphyrinogen-III oxidase, mitochondrial	CPOX
IPI00443909	ENSG00000257727	1.30144	Isoform 1 of Protein canopy homolog 2	CNPY2
IPI00759715	ENSG00000091483	1.30101	Isoform Cytoplasmic of Fumarate hydratase, mitochondrial	FH
IPI00909703	ENSG00000122359	1.30037	cDNA FLJ51518, highly similar to Annexin A11	ANXA11
IPI00022793	ENSG00000138029	1.29853	Trifunctional enzyme subunit beta, mitochondrial	HADHB
IPI00106491	ENSG00000053372	1.2964	mRNA turnover protein 4 homolog	MRTO4
IPI00219525	ENSG00000142657	1.29465	6-phosphogluconate dehydrogenase, decarboxylating	PGD
IPI00010779	ENSG00000167460	1.2946	Isoform 1 of Tropomyosin alpha-4 chain	TPM4
IPI00553153	ENSG00000130770	1.29436	Putative uncharacterized protein DKFZp564G0422	ATPIF1
IPI00644989	ENSG00000143870	1.29381	Isoform 1 of Protein disulfide-isomerase A6	PDIA6
IPI00329373	ENSG00000174917	1.29283	Protein QIL1	C19orf70
IPI00749398	ENSG00000124570	1.29277	Serpin B6	SERPINB6
IPI00216308	ENSG00000213585	1.29209	Voltage-dependent anion-selective channel protein 1	VDAC1
IPI00016801	ENSG00000148672	1.29158	Glutamate dehydrogenase 1, mitochondrial	GLUD1
IPI00796102	ENSG00000111229	1.28946	Uncharacterized protein	ARPC3
IPI00009342	ENSG00000140575	1.28913	Ras GTPase-activating-like protein IQGAP1	IQGAP1
IPI00922172	ENSG00000143457	1.28683	cDNA FLJ57598, highly similar to Homo sapiens golgi phosphoprotein 3-like (GOLPH3L), mRNA	GOLPH3L
IPI00293312	ENSG00000158545	1.28646	Isoform 2 of Zinc finger CCCH domain-containing protein 18	ZC3H18
IPI00917990	ENSG00000118640	1.28488	Uncharacterized protein	VAMP8
IPI00221360	ENSG00000103490	1.28351	Isoform 2 of Apoptosis-associated speck-like protein containing a CARD	PYCARD
IPI00010080	ENSG00000172939	1.28339	Serine/threonine-protein kinase OSR1	OXSR1
IPI00478231	ENSG00000067560	1.28292	Transforming protein RhoA	RHOA
IPI00218493	ENSG00000165704	1.28256	Hypoxanthine-guanine phosphoribosyltransferase	HPRT1
IPI00006482	ENSG00000163399	1.2818	Isoform Long of Sodium/potassium-transporting ATPase subunit alpha-1	ATP1A1
IPI00719106	ENSG00000149532	1.28171	Isoform 2 of Cleavage and polyadenylation specificity factor subunit 7	CPSF7
IPI00012011	ENSG00000172757	1.28123	Cofilin-1	CFL1
IPI00216088	ENSG00000143320	1.27968	Cellular retinoic acid-binding protein 2	CRABP2
IPI00914602	ENSG00000142192	1.2779	amyloid beta A4 protein isoform f precursor	APP
IPI00029817	ENSG00000184494	1.27785	Sialidase-1	NEU1
IPI00023728	ENSG00000137563	1.2763	Gamma-glutamyl hydrolase	GGH
IPI00375141	ENSG00000198947	1.27625	dystrophin Dp427l isoform	DMD
IPI00465044	ENSG00000179051	1.27577	Protein RCC2	RCC2
IPI00643530	ENSG00000159348	1.27412	Protein	CYB5R1
IPI00966243	ENSG00000103018	1.27355	Uncharacterized protein	CYB5B
IPI00172513	ENSG00000136044	1.27256	cDNA FLJ59337, highly similar to DCC-interacting protein 13 beta	APPL2
IPI00026087	ENSG00000175334	1.27157	Barrier-to-autointegration factor	BANF1
IPI00025252	ENSG00000167004	1.2708	Protein disulfide-isomerase A3	PDIA3
IPI00178744	ENSG00000072778	1.26923	Isoform 2 of Very long-chain specific acyl-CoA dehydrogenase, mitochondrial	ACADVL
IPI00024129	ENSG00000168938	1.26821	Peptidyl-prolyl cis-trans isomerase C	PPIC
IPI00009790	ENSG00000067057	1.26732	6-phosphofructokinase type C	PFKP
IPI00166704	ENSG00000175768	1.26732	Mitochondrial import receptor subunit TOM5 homolog	TOMM5
IPI00736251	ENSG00000111110	1.26549	Protein phosphatase 1H	PPM1H
IPI00925397	ENSG00000163918	1.26457	Uncharacterized protein	RFC4
IPI00644936	ENSG00000087460	1.26455	Isoform 3 of Guanine nucleotide-binding protein G(s) subunit alpha isoforms short	GNAS
IPI00411356	ENSG00000132612	1.26267	Vacuolar protein sorting-associated protein 4A	VPS4A
IPI00013297	ENSG00000106244	1.26263	28 kDa heat- and acid-stable phosphoprotein	PDAP1
IPI00027485	ENSG00000151247	1.26199	Eukaryotic translation initiation factor 4E	EIF4E
IPI00879168	ENSG00000156030	1.26105	49 kDa protein	C14orf43
IPI00165393	ENSG00000143401	1.26065	Acidic leucine-rich nuclear phosphoprotein 32 family member E	ANP32E
IPI00219077	ENSG00000111144	1.26065	Isoform 1 of Leukotriene A-4 hydrolase	LTA4H
IPI00968274	ENSG00000197712	1.2601	Putative uncharacterized protein DKFZp686F20250	FAM114A1
IPI00642154	ENSG00000142949	1.25876	Protein tyrosine phosphatase, receptor type, F isoform 2 variant	PTPRF
IPI00025084	ENSG00000126247	1.25853	Calpain small subunit 1	CAPNS1
IPI00797038	ENSG00000100889	1.25851	Isoform 1 of Phosphoenolpyruvate carboxykinase [GTP], mitochondrial	PCK2
IPI00642944	ENSG00000090621	1.25463	Poly(A) binding protein, cytoplasmic 4 (Inducible form), isoform CRA_e	PABPC4
IPI00294472	ENSG00000117500	1.25129	Transmembrane emp24 domain-containing protein 5	TMED5
IPI00925477	ENSG00000077097	1.25027	Topoisomerase II beta	TOP2B
IPI00909110	ENSG00000198890	1.24931	Isoform 2 of Protein arginine N-methyltransferase 6	PRMT6
IPI00419979	ENSG00000180370	1.24848	Serine/threonine-protein kinase PAK 2	PAK2
IPI00645589	ENSG00000129353	1.24789	choline transporter-like protein 2 isoform 2	SLC44A2
IPI00936002	ENSG00000164904	1.24753	Isoform 2 of Alpha-aminoadipic semialdehyde dehydrogenase	ALDH7A1
IPI00926319	ENSG00000091140	1.24676	cDNA FLJ56112, highly similar to Dihydrolipoyl dehydrogenase, mitochondrial	DLD
IPI00969166	ENSG00000166689	1.24543	Isoform 3 of Pleckstrin homology domain-containing family A member 7	PLEKHA7
IPI00013808	ENSG00000130402	1.24499	Alpha-actinin-4	ACTN4
IPI00019205	ENSG00000119669	1.24434	Enhanced at puberty protein 1	IRF2BPL
IPI00216472	ENSG00000175416	1.24208	Isoform Non-brain of Clathrin light chain B	CLTB
IPI00399089	ENSG00000117899	1.23807	LDLR chaperone MESD	MESDC2
IPI00940656	ENSG00000140350	1.23598	28 kDa protein	ANP32A
IPI00218353	ENSG00000105726	1.23546	Isoform B of Probable cation-transporting ATPase 13A1	ATP13A1
IPI00930720	ENSG00000185236	1.23463	cDNA FLJ61134, highly similar to Ras-related protein Rab-11B	RAB11B
IPI00031522	ENSG00000084754	1.23427	Trifunctional enzyme subunit alpha, mitochondrial	HADHA
IPI00337736	ENSG00000126777	1.23424	Isoform 2 of Kinectin	KTN1
IPI00022334	ENSG00000065154	1.23407	Ornithine aminotransferase, mitochondrial	OAT
IPI00788157	ENSG00000088930	1.23383	Isoform 2 of 5'-3' exoribonuclease 2	XRN2
IPI00555553	ENSG00000149792	1.23366	Mitochondrial ribosomal protein L49 variant (Fragment)	MRPL49
IPI00220739	ENSG00000101856	1.23336	Membrane-associated progesterone receptor component 1	PGRMC1
IPI00028091	ENSG00000115091	1.2309	Actin-related protein 3	ACTR3
IPI00017855	ENSG00000100412	1.23074	Aconitate hydratase, mitochondrial	ACO2
IPI00017341	ENSG00000104897	1.22737	SF3A2 protein (Fragment)	SF3A2
IPI00217519	ENSG00000006451	1.22723	Ras-related protein Ral-A	RALA
IPI00027444	ENSG00000021355	1.22684	Leukocyte elastase inhibitor	SERPINB1
IPI00021794	ENSG00000064601	1.2264	Lysosomal protective protein	CTSA
IPI00013860	ENSG00000106049	1.22581	3-hydroxyisobutyrate dehydrogenase, mitochondrial	HIBADH
IPI00006378	ENSG00000232112	1.22568	Coiled-coil domain-containing protein 72	CCDC72
IPI00027350	ENSG00000167815	1.22522	Peroxiredoxin-2	PRDX2
IPI00384497	ENSG00000206527	1.2243	3-hydroxyacyl-CoA dehydratase 2	PTPLB
IPI00917605	ENSG00000172115	1.22406	Uncharacterized protein	CYCS
IPI00550234	ENSG00000162704	1.22358	Isoform 1 of Actin-related protein 2/3 complex subunit 5	ARPC5
IPI00607778	ENSG00000105357	1.22339	Isoform 4 of Myosin-14	MYH14
IPI00747309	ENSG00000180198	1.22261	Regulator of chromosome condensation	RCC1
IPI00152380	ENSG00000091536	1.21314	Myosin-XV	MYO15A
IPI00552772	ENSG00000101294	1.21294	Isoform 5 of Minor histocompatibility antigen H13	HM13
IPI00947133	ENSG00000136279	1.21266	14 kDa protein	DBNL
IPI00964511	ENSG00000187630	1.21174	Dehydrogenase/reductase (SDR family) member 4 like 2A3	DHRS4L2
IPI00062037	ENSG00000121083	1.2117	Dynein light chain 2, cytoplasmic	DYNLL2
IPI00884105	ENSG00000185896	1.21075	Lysosome-associated membrane glycoprotein 1	LAMP1
IPI00099463	ENSG00000166224	1.20909	Sphingosine-1-phosphate lyase 1	SGPL1
IPI00787280	ENSG00000164402	1.20897	Isoform 3 of Septin-8	SEPT8
IPI00000357	ENSG00000198576	1.20889	Activity-regulated cytoskeleton-associated protein	ARC
IPI00420088	ENSG00000182149	1.20806	Isoform 2 of IST1 homolog	KIAA0174
IPI00909657	ENSG00000179115	1.20804	cDNA FLJ50378, highly similar to Phenylalanyl-tRNA synthetase alpha chain	FARSA
IPI00027230	ENSG00000166598	1.20759	Endoplasmin	HSP90B1
IPI00021439	ENSG00000075624	1.20603	Actin, cytoplasmic 1	ACTB
IPI00294955	ENSG00000130520	1.20595	U6 snRNA-associated Sm-like protein LSm4	LSM4
IPI00217766	ENSG00000138760	1.20471	Lysosome membrane protein 2	SCARB2
IPI00604713	ENSG00000136026	1.2043	Isoform 2 of Cytoskeleton-associated protein 4	CKAP4
IPI00103756	ENSG00000121940	1.20402	Isoform 4 of Chloride channel CLIC-like protein 1	CLCC1
IPI00554811	ENSG00000241553	1.20354	Actin-related protein 2/3 complex subunit 4	ARPC4
IPI00402391	ENSG00000105323	1.20304	Isoform 3 of Heterogeneous nuclear ribonucleoprotein U-like protein 1	HNRNPUL1
IPI00876962	ENSG00000203485	1.20156	Isoform 2 of Inverted formin-2	INF2
IPI00453473	ENSG00000124529	1.20104	Histone H4	HIST1H4B
IPI00026328	ENSG00000117862	1.19812	Thioredoxin domain-containing protein 12	TXNDC12
IPI00009532	ENSG00000183044	1.19786	cDNA FLJ56034, highly similar to 4-aminobutyrate aminotransferase, mitochondrial	ABAT
IPI00008603	ENSG00000107796	1.19617	Actin, aortic smooth muscle	ACTA2
IPI00922213	ENSG00000115414	1.19269	cDNA FLJ53292, highly similar to Homo sapiens fibronectin 1 (FN1), transcript variant 5, mRNA	FN1
IPI00947521	ENSG00000043093	1.19221	Uncharacterized protein	DCUN1D1
IPI00029629	ENSG00000121060	1.19024	E3 ubiquitin/ISG15 ligase TRIM25	TRIM25
IPI00940326	ENSG00000103426	1.18986	Isoform 2 of Coronin-7	CORO7
IPI00642256	ENSG00000077549	1.18831	Isoform 2 of F-actin-capping protein subunit beta	CAPZB
IPI00856038	ENSG00000125944	1.18769	cDNA FLJ53358, highly similar to Heterogeneous nuclear ribonucleoprotein R	HNRNPR
IPI00183603	ENSG00000198856	1.18703	Oligosaccharyltransferase complex subunit OSTC	OSTC
IPI00021700	ENSG00000132646	1.18643	Proliferating cell nuclear antigen	PCNA
IPI00941900	ENSG00000128595	1.18573	Isoform 1 of Calumenin	CALU
IPI00909237	ENSG00000117394	1.1836	cDNA FLJ55703, highly similar to Solute carrier family 2, facilitated glucose transporter member 1	SLC2A1
IPI00219604	ENSG00000169032	1.18351	Dual specificity mitogen-activated protein kinase kinase 1	MAP2K1
IPI00946558	ENSG00000112294	1.1832	Uncharacterized protein	ALDH5A1
IPI00744692	ENSG00000177156	1.18019	Transaldolase	TALDO1
IPI00218850	ENSG00000140497	1.17974	Secretory carrier-associated membrane protein 2	SCAMP2
IPI00894340	ENSG00000168385	1.17958	Uncharacterized protein	SEPT2
IPI00171626	ENSG00000153395	1.17958	Lysophosphatidylcholine acyltransferase 1	LPCAT1
IPI00012503	ENSG00000197746	1.17809	Isoform Sap-mu-0 of Proactivator polypeptide	PSAP
IPI00024920	ENSG00000099624	1.17763	ATP synthase subunit delta, mitochondrial	ATP5D
IPI00030929	ENSG00000101335	1.17546	myosin regulatory light polypeptide 9 isoform b	MYL9
IPI00005087	ENSG00000138594	1.17496	Tropomodulin-3	TMOD3
IPI00893541	ENSG00000167004	1.17432	14 kDa protein	PDIA3
IPI00554711	ENSG00000173801	1.17423	Junction plakoglobin	JUP
IPI00922630	ENSG00000139644	1.17347	cDNA FLJ52999, highly similar to Bax inhibitor 1	TMBIM6
IPI00789396	ENSG00000111142	1.17323	Methionine aminopeptidase	METAP2
IPI00759613	ENSG00000155657	1.17298	titin isoform N2-A	TTN
IPI00252412	ENSG00000215440	1.17287	Isoform 2 of Probable aminopeptidase NPEPL1	NPEPL1
IPI00915831	ENSG00000115339	1.1719	Uncharacterized protein	GALNT3
IPI00031804	ENSG00000078668	1.17172	Isoform 1 of Voltage-dependent anion-selective channel protein 3	VDAC3
IPI00788871	ENSG00000168827	1.17163	Uncharacterized protein	GFM1
IPI00946744	ENSG00000174953	1.17036	Protein	DHX36
IPI00007797	ENSG00000164687	1.16997	Fatty acid-binding protein, epidermal	FABP5
IPI00018873	ENSG00000105835	1.16962	Nicotinamide phosphoribosyltransferase	NAMPT
IPI00556625	ENSG00000167508	1.1683	Diphosphomevalonate decarboxylase variant (Fragment)	MVD
IPI00220113	ENSG00000047849	1.167	Isoform 2 of Microtubule-associated protein 4	MAP4
IPI00147874	ENSG00000095380	1.16664	Sialic acid synthase	NANS
IPI00294159	ENSG00000100075	1.16625	Tricarboxylate transport protein, mitochondrial	SLC25A1
IPI00295542	ENSG00000104805	1.16584	Nucleobindin-1	NUCB1
IPI00456631	ENSG00000004487	1.1656	Isoform 1 of Lysine-specific histone demethylase 1A	KDM1A
IPI00014898	ENSG00000178209	1.16532	Isoform 1 of Plectin	PLEC
IPI00009904	ENSG00000155660	1.16484	Protein disulfide-isomerase A4	PDIA4
IPI00641181	ENSG00000175130	1.16422	MARCKS-related protein	MARCKSL1
IPI00647326	ENSG00000134453	1.16418	RNA binding motif protein 17	RBM17
IPI00942143	ENSG00000095002	1.1639	cDNA FLJ51069, highly similar to DNA mismatch repair protein Msh2	MSH2
IPI00219750	ENSG00000198561	1.16346	Isoform 4 of Catenin delta-1	CTNND1
IPI00647720	ENSG00000133226	1.16336	Isoform 1 of Serine/arginine repetitive matrix protein 1	SRRM1
IPI00292020	ENSG00000116649	1.16148	Spermidine synthase	SRM
IPI00220847	ENSG00000132470	1.16145	Isoform Beta-4D of Integrin beta-4	ITGB4
IPI00926599	ENSG00000152642	1.16115	Uncharacterized protein	GPD1L
IPI00000873	ENSG00000096171	-1.18316	Valyl-tRNA synthetase	VARS
IPI00029012	ENSG00000107581	-1.18348	Eukaryotic translation initiation factor 3 subunit A	EIF3A
IPI00015361	ENSG00000123349	-1.18468	Prefoldin subunit 5	PFDN5
IPI00022774	ENSG00000165280	-1.18468	Transitional endoplasmic reticulum ATPase	VCP
IPI00021926	ENSG00000100519	-1.1849	26S protease regulatory subunit 10B	PSMC6
IPI00021924	ENSG00000184897	-1.18527	Histone H1x	H1FX
IPI00967014	ENSG00000169223	-1.18716	Uncharacterized protein	LMAN2
IPI00216393	ENSG00000122705	-1.18751	Isoform Non-brain of Clathrin light chain A	CLTA
IPI00413672	ENSG00000029363	-1.18775	Isoform 3 of Bcl-2-associated transcription factor 1	BCLAF1
IPI00019451	ENSG00000101189	-1.18824	MRG-binding protein	C20orf20
IPI00024976	ENSG00000100216	-1.18861	Mitochondrial import receptor subunit TOM22 homolog	TOMM22
IPI00219678	ENSG00000134001	-1.19023	Eukaryotic translation initiation factor 2 subunit 1	EIF2S1
IPI00017256	ENSG00000148484	-1.19105	Ras suppressor protein 1	RSU1
IPI00008380	ENSG00000113575	-1.19163	Serine/threonine-protein phosphatase 2A catalytic subunit alpha isoform	PPP2CA
IPI00966877	ENSG00000037474	-1.19304	cDNA FLJ58246, highly similar to Homo sapiens NOL1/NOP2/Sun domain family, member 2 (NSUN2), mRNA	NSUN2
IPI00956389	ENSG00000254986	-1.19386	cDNA FLJ53282, highly similar to Dipeptidyl-peptidase 3	DPP3
IPI00017334	ENSG00000167085	-1.19396	Prohibitin	PHB
IPI00220287	ENSG00000121634	-1.19415	Gap junction alpha-8 protein	GJA8
IPI00873244	ENSG00000009307	-1.19436	Isoform Short of Cold shock domain-containing protein E1	CSDE1
IPI00896467	ENSG00000074964	-1.19439	Isoform 5 of Rho guanine nucleotide exchange factor 10-like protein	ARHGEF10L
IPI00291328	ENSG00000178127	-1.19506	NADH dehydrogenase [ubiquinone] flavoprotein 2, mitochondrial	NDUFV2
IPI00940237	ENSG00000123136	-1.19571	ATP-dependent RNA helicase DDX39	DDX39A
IPI00893879	ENSG00000131149	-1.19707	Protein	KIAA0182
IPI00922759	ENSG00000166333	-1.19902	cDNA FLJ50979, moderately similar to Integrin-linked protein kinase	ILK
IPI00337494	ENSG00000085491	-1.19982	Isoform 1 of Calcium-binding mitochondrial carrier protein SCaMC-1	SLC25A24
IPI00640090	ENSG00000198408	-1.19992	30 kDa protein	MGEA5
IPI00304589	ENSG00000149115	-1.20085	Isoform 1 of 182 kDa tankyrase-1-binding protein	TNKS1BP1
IPI00005492	ENSG00000196363	-1.20113	WD repeat-containing protein 5	WDR5
IPI00218319	ENSG00000143549	-1.20127	Isoform 2 of Tropomyosin alpha-3 chain	TPM3
IPI00220373	ENSG00000119912	-1.20157	Insulin-degrading enzyme	IDE
IPI00640703	ENSG00000124571	-1.20481	Exportin-5	XPO5
IPI00941255	ENSG00000175390	-1.20553	Eukaryotic translation initiation factor 3 subunit F	EIF3F
IPI00292234	ENSG00000112246	-1.20579	Single-minded homolog 1	SIM1
IPI00217670	ENSG00000161847	-1.20716	Isoform 1 of Ribonucleoprotein PTB-binding 1	RAVER1
IPI00782992	ENSG00000167978	-1.20816	Isoform 1 of Serine/arginine repetitive matrix protein 2	SRRM2
IPI00296215	ENSG00000119888	-1.20967	Epithelial cell adhesion molecule	EPCAM
IPI00550506	ENSG00000130762	-1.21007	Isoform 1 of Rho guanine nucleotide exchange factor 16	ARHGEF16
IPI00924819	ENSG00000145050	-1.2103	mesencephalic astrocyte-derived neurotrophic factor	MANF
IPI00102069	ENSG00000149100	-1.21055	Eukaryotic translation initiation factor 3 subunit M	EIF3M
IPI00788826	ENSG00000179950	-1.21144	Isoform 4 of Poly(U)-binding-splicing factor PUF60	PUF60
IPI00413860	ENSG00000165209	-1.21218	Isoform 2 of Spermatid perinuclear RNA-binding protein	STRBP
IPI00027252	ENSG00000215021	-1.21241	Prohibitin-2	PHB2
IPI00844363	ENSG00000025772	-1.21333	cDNA FLJ26027 fis, clone PNC04328, highly similar to Homo sapiens translocase of outer mitochondrial membrane 34	TOMM34
IPI00181409	ENSG00000120802	-1.21351	Isoform Gamma of Lamina-associated polypeptide 2, isoforms beta/gamma	TMPO
IPI00873926	ENSG00000135387	-1.21354	Isoform 2 of Caprin-1	CAPRIN1
IPI00515040	ENSG00000148335	-1.21683	Isoform 2 of Alpha N-terminal protein methyltransferase 1A	METTL11A
IPI00019903	ENSG00000136463	-1.21755	Translational activator of cytochrome c oxidase 1	TACO1
IPI00745553	ENSG00000063854	-1.21856	Isoform 2 of Hydroxyacylglutathione hydrolase, mitochondrial	HAGH
IPI00644697	ENSG00000051620	-1.21989	HEBP2 protein (Fragment)	HEBP2
IPI00921893	ENSG00000038274	-1.21993	cDNA FLJ55836, highly similar to Homo sapiens methionine adenosyltransferase II, beta (MAT2B), transcript variant 2, mRNA	MAT2B
IPI00012535	ENSG00000086061	-1.22128	DnaJ homolog subfamily A member 1	DNAJA1
IPI00955815	ENSG00000131828	-1.22227	pyruvate dehydrogenase E1 alpha 1 isoform 4 precursor	PDHA1
IPI00908588	ENSG00000063046	-1.22278	cDNA FLJ59206, highly similar to Eukaryotic translation initiation factor 4B	EIF4B
IPI00465352	ENSG00000105519	-1.22353	Calcyphosin	CAPS
IPI00334713	ENSG00000197451	-1.22428	Isoform 3 of Heterogeneous nuclear ribonucleoprotein A/B	HNRNPAB
IPI00911118	ENSG00000089737	-1.22618	cDNA FLJ54363, highly similar to ATP-dependent RNA helicase DDX24	DDX24
IPI00013212	ENSG00000103653	-1.22699	Tyrosine-protein kinase CSK	CSK
IPI00966927	ENSG00000113712	-1.2292	cDNA FLJ56335, highly similar to Casein kinase I isoform alpha	CSNK1A1
IPI00470921	ENSG00000130706	-1.23026	Putative uncharacterized protein DKFZp686G2045	ADRM1
IPI00797270	ENSG00000111669	-1.23066	Isoform 1 of Triosephosphate isomerase	TPI1
IPI00220667	ENSG00000156515	-1.23098	Isoform 4 of Hexokinase-1	HK1
IPI00917420	ENSG00000165637	-1.23121	30 kDa protein	VDAC2
IPI00943277	ENSG00000204590	-1.23293	cDNA FLJ53828, highly similar to Guanine nucleotide-binding protein-like 1	GNL1
IPI00917753	ENSG00000119335	-1.23325	SET nuclear oncogene	SET
IPI00025491	ENSG00000161960	-1.23388	Eukaryotic initiation factor 4A-I	EIF4A1
IPI00293533	ENSG00000213024	-1.23637	Nuclear pore glycoprotein p62	NUP62
IPI00009906	ENSG00000102401	-1.23692	Armadillo repeat-containing X-linked protein 3	ARMCX3
IPI00007074	ENSG00000134684	-1.2381	Tyrosyl-tRNA synthetase, cytoplasmic	YARS
IPI00916757	ENSG00000204843	-1.24006	137 kDa protein	DCTN1
IPI00375395	ENSG00000197114	-1.24047	11 kDa protein	ZGPAT
IPI00646794	ENSG00000153774	-1.24267	Isoform 2 of Craniofacial development protein 1	CFDP1
IPI00148599	ENSG00000152910	-1.24317	cDNA FLJ32765 fis, clone TESTI2001852, weakly similar to Homo sapiens contactin associated protein (Caspr) mRNA	CNTNAP4
IPI00946474	ENSG00000128609	-1.24348	8 kDa protein	NDUFA5
IPI00878075	ENSG00000099901	-1.24432	23 kDa protein	RANBP1
IPI00297261	ENSG00000196396	-1.24525	Tyrosine-protein phosphatase non-receptor type 1	PTPN1
IPI00873286	ENSG00000184110	-1.2486	cDNA FLJ55750, highly similar to Eukaryotic translation initiation factor 3 subunit 8	EIF3C
IPI00060650	ENSG00000081154	-1.24912	Isoform 2 of PEST proteolytic signal-containing nuclear protein	PCNP
IPI00879819	ENSG00000176619	-1.25064	Lamin-B2	LMNB2
IPI00479108	ENSG00000110090	-1.25173	Isoform 2 of Carnitine O-palmitoyltransferase 1, liver isoform	CPT1A
IPI00375145	ENSG00000111667	-1.25194	Isoform Short of Ubiquitin carboxyl-terminal hydrolase 5	USP5
IPI00292387	ENSG00000166197	-1.253	Isoform Alpha of Nucleolar and coiled-body phosphoprotein 1	NOLC1
IPI00010141	ENSG00000148229	-1.25337	DNA polymerase epsilon subunit 3	POLE3
IPI00941907	ENSG00000023734	-1.25358	Serine-threonine kinase receptor-associated protein	STRAP
IPI00297779	ENSG00000166226	-1.25358	T-complex protein 1 subunit beta	CCT2
IPI00438229	ENSG00000130726	-1.25371	Isoform 1 of Transcription intermediary factor 1-beta	TRIM28
IPI00908723	ENSG00000165283	-1.25485	cDNA FLJ61039, highly similar to Stomatin-like protein 2	STOML2
IPI00419235	ENSG00000134201	-1.25487	Glutathione S-transferase Mu 5	GSTM5
IPI00031812	ENSG00000065978	-1.2561	Nuclease-sensitive element-binding protein 1	YBX1
IPI00955014	ENSG00000170312	-1.25669	cell division control protein 2 homolog isoform 1	CDK1
IPI00293126	ENSG00000105254	-1.25797	Tubulin-folding cofactor B	TBCB
IPI00908328	ENSG00000161888	-1.25831	cDNA FLJ51585, moderately similar to Homo sapiens spindle pole body component 24 homolog (SPBC24), mRNA	SPC24
IPI00477355	ENSG00000198954	-1.25893	KIF1-binding protein	KIAA1279
IPI00937471	ENSG00000065150	-1.26155	Isoform 2 of Importin-5	IPO5
IPI00220648	ENSG00000163344	-1.26164	Phosphomevalonate kinase	PMVK
IPI00299524	ENSG00000010292	-1.26251	Condensin complex subunit 1	NCAPD2
IPI00002214	ENSG00000182481	-1.26257	Importin subunit alpha-2	KPNA2
IPI00470771	ENSG00000179134	-1.26327	SAMD4B protein	SAMD4B
IPI00909975	ENSG00000185651	-1.26414	Ubiquitin carrier protein	UBE2L3
IPI00329332	ENSG00000117758	-1.26763	Syntaxin-12	STX12
IPI00003815	ENSG00000141522	-1.26801	Rho GDP-dissociation inhibitor 1	ARHGDIA
IPI00013068	ENSG00000104408	-1.26817	Eukaryotic translation initiation factor 3 subunit E	EIF3E
IPI00006034	ENSG00000182809	-1.26823	Cysteine-rich protein 2	CRIP2
IPI00940377	ENSG00000213366	-1.26964	Glutathione transferase	GSTM2
IPI00016610	ENSG00000169564	-1.27012	Poly(rC)-binding protein 1	PCBP1
IPI00000051	ENSG00000113068	-1.27137	Prefoldin subunit 1	PFDN1
IPI00306290	ENSG00000184575	-1.27217	Exportin-T	XPOT
IPI00014424	ENSG00000101210	-1.27409	Elongation factor 1-alpha 2	EEF1A2
IPI00021338	ENSG00000150768	-1.27457	Dihydrolipoyllysine-residue acetyltransferase component of pyruvate dehydrogenase complex, mitochondrial	DLAT
IPI00220271	ENSG00000117448	-1.27478	Alcohol dehydrogenase [NADP+]	AKR1A1
IPI00220740	ENSG00000181163	-1.27588	Isoform 2 of Nucleophosmin	NPM1
IPI00023748	ENSG00000196531	-1.27641	Nascent polypeptide-associated complex subunit alpha	NACA
IPI00008986	ENSG00000103257	-1.2771	Large neutral amino acids transporter small subunit 1	SLC7A5
IPI00217236	ENSG00000171530	-1.27918	Tubulin-specific chaperone A	TBCA
IPI00908692	ENSG00000196223	-1.28019	cDNA FLJ60521, highly similar to Protein kinase-like protein C9orf96
IPI00885081	ENSG00000167674	-1.2813	Isoform 2 of Hepatoma-derived growth factor-related protein 2
IPI00903185	ENSG00000161513	-1.28136	cDNA FLJ36801 fis, clone ADRGL2007810, highly similar to NADPH:adrenodoxin oxidoreductase, mitochondrial	FDXR
IPI00218993	ENSG00000120694	-1.28153	Isoform Beta of Heat shock protein 105 kDa	HSPH1
IPI00926178	ENSG00000105887	-1.28361	Uncharacterized protein	MTPN
IPI00008552	ENSG00000108010	-1.28379	Glutaredoxin-3	GLRX3
IPI00305068	ENSG00000101161	-1.28539	Pre-mRNA-processing factor 6	PRPF6
IPI00916914	ENSG00000115468	-1.28673	Putative uncharacterized protein FLJ13612	EFHD1
IPI00807498	ENSG00000108091	-1.28861	CCDC6 protein (Fragment)	CCDC6
IPI00910368	ENSG00000167792	-1.28953	cDNA FLJ57201, highly similar to NADH-ubiquinone oxidoreductase 51 kDa subunit, mitochondrial	NDUFV1
IPI00012901	ENSG00000107485	-1.29361	Isoform 1 of Trans-acting T-cell-specific transcription factor GATA-3	GATA3
IPI00967791	ENSG00000118816	-1.29414	Protein	CCNI
IPI00926855	ENSG00000041802	-1.29599	21 kDa protein	LSG1
IPI00027180	ENSG00000084073	-1.2973	CAAX prenyl protease 1 homolog	ZMPSTE24
IPI00793548	ENSG00000147687	-1.29805	18 kDa protein	TATDN1
IPI00004839	ENSG00000099942	-1.29866	Crk-like protein	CRKL
IPI00796890	ENSG00000147586	-1.30343	11 kDa protein	MRPS28
IPI00644653	ENSG00000189403	-1.30414	cDNA FLJ56337, highly similar to High mobility group protein B1	HMGB1
IPI00216804	ENSG00000146963	-1.30512	Isoform 2 of Putative RNA-binding protein Luc7-like 2	LUC7L2
IPI00894139	ENSG00000239857	-1.30736	Uncharacterized protein	GET4
IPI00032791	ENSG00000105171	-1.30938	Ribonuclease P protein subunit p29	POP4
IPI00965611	ENSG00000152583	-1.31151	cDNA FLJ52396, highly similar to SPARC-like protein 1	SPARCL1
IPI00924857	ENSG00000140264	-1.31471	5 kDa protein	SERF2
IPI00013949	ENSG00000104969	-1.31535	Small glutamine-rich tetratricopeptide repeat-containing protein alpha	SGTA
IPI00477179	ENSG00000165732	-1.31962	Isoform 2 of Nucleolar RNA helicase 2	DDX21
IPI00216230	ENSG00000120802	-1.32014	Lamina-associated polypeptide 2, isoform alpha	TMPO
IPI00297579	ENSG00000122565	-1.32116	Chromobox protein homolog 3	CBX3
IPI00552768	ENSG00000136810	-1.32288	Thioredoxin, isoform CRA_b	TXN
IPI00219103	ENSG00000121905	-1.32316	Neuron-specific calcium-binding protein hippocalcin	HPCA
IPI00645510	ENSG00000120686	-1.32711	Ubiquitin-fold modifier 1	UFM1
IPI00029705	ENSG00000130640	-1.32964	Gamma-tubulin complex component 2	TUBGCP2
IPI00010320	ENSG00000108468	-1.33019	Chromobox protein homolog 1	CBX1
IPI00011200	ENSG00000092621	-1.33318	D-3-phosphoglycerate dehydrogenase	PHGDH
IPI00473012	ENSG00000107651	-1.33509	Isoform 2 of SEC23-interacting protein	SEC23IP
IPI00925853	ENSG00000023228	-1.33594	cDNA FLJ60586, highly similar to NADH-ubiquinone oxidoreductase 75 kDa subunit, mitochondrial	NDUFS1
IPI00401804	ENSG00000124333	-1.33782	Isoform 3 of Vesicle-associated membrane protein 7	VAMP7
IPI00965352	ENSG00000163281	-1.33874	cDNA FLJ60594, highly similar to Homo sapiens glucosamine-6-phosphate deaminase 2 (GNPDA2), mRNA	GNPDA2
IPI00925986	ENSG00000070669	-1.34052	Uncharacterized protein	ASNS
IPI00107531	ENSG00000113522	-1.34331	Isoform 3 of DNA repair protein RAD50	RAD50
IPI00031564	ENSG00000006625	-1.34404	Isoform 1 of Gamma-glutamylcyclotransferase	GGCT
IPI00643317	ENSG00000029993	-1.34529	21 kDa protein	HMGB3
IPI00478723	ENSG00000078618	-1.34871	nardilysin isoform b	NRD1
IPI00640922	ENSG00000096155	-1.35053	Isoform 2 of Large proline-rich protein BAT3	BAG6
IPI00855846	ENSG00000146386	-1.35124	UPF0727 protein C6orf115	C6orf115
IPI00552206	ENSG00000143498	-1.35156	TATA box binding protein (TBP)-associated factor, RNA polymerase I, A, 48kDa	TAF1A
IPI00062120	ENSG00000188643	-1.35574	Protein S100-A16	S100A16
IPI00879430	ENSG00000196498	-1.35712	Protein	NCOR2
IPI00396485	ENSG00000156508	-1.35808	Elongation factor 1-alpha 1	EEF1A1
IPI00397526	ENSG00000133026	-1.35953	Isoform 1 of Myosin-10	MYH10
IPI00100748	ENSG00000133265	-1.36092	cDNA FLJ55382, highly similar to Hsp70-binding protein 1	HSPBP1
IPI00246975	ENSG00000134202	-1.3653	Glutathione S-transferase Mu 3	GSTM3
IPI00180730	ENSG00000156508	-1.37216	Similar to Elongation factor 1-alpha 1	EEF1A1
IPI00829826	ENSG00000125686	-1.37518	Isoform 1 of Mediator of RNA polymerase II transcription subunit 1	MED1
IPI00015972	ENSG00000164919	-1.37855	Cytochrome c oxidase subunit 6C	COX6C
IPI00032831	ENSG00000099940	-1.38504	Synaptosomal-associated protein 29	SNAP29
IPI00029175	ENSG00000164961	-1.38832	WASH complex subunit strumpellin	KIAA0196
IPI00788911	ENSG00000100280	-1.38881	Protein	AP1B1
IPI00646524	ENSG00000206395	-1.39677	Dimethylarginine dimethylaminohydrolase 2	DDAH2
IPI00514986	ENSG00000178425	-1.39679	Novel protein	NT5DC1
IPI00910881	ENSG00000102316	-1.3984	cDNA FLJ58171, moderately similar to Melanoma-associated antigen D2	MAGED2
IPI00414676	ENSG00000096384	-1.39961	Heat shock protein HSP 90-beta	HSP90AB1
IPI00220637	ENSG00000031698	-1.40284	Seryl-tRNA synthetase, cytoplasmic	SARS
IPI00874274	ENSG00000077235	-1.40807	Uncharacterized protein	GTF3C1
IPI00027493	ENSG00000168003	-1.41041	Isoform 2 of 4F2 cell-surface antigen heavy chain	SLC3A2
IPI00922554	ENSG00000105612	-1.41063	cDNA FLJ51996, highly similar to Deoxyribonuclease-2-alpha	DNASE2
IPI00002270	ENSG00000146476	-1.41083	UPF0364 protein C6orf211	C6orf211
IPI00719814	ENSG00000241468	-1.41382	ATP synthase subunit f, mitochondrial isoform 2d	ATP5J2
IPI00007019	ENSG00000137168	-1.41471	Peptidyl-prolyl cis-trans isomerase-like 1	PPIL1
IPI00003865	ENSG00000109971	-1.41527	Isoform 1 of Heat shock cognate 71 kDa protein	HSPA8
IPI00967956	ENSG00000133138	-1.41533	Uncharacterized protein	TBC1D8B
IPI00218343	ENSG00000167553	-1.41546	Tubulin alpha-1C chain	TUBA1C
IPI00854750	ENSG00000157593	-1.41749	Isoform 3 of Adenosine 3'-phospho 5'-phosphosulfate transporter 1	SLC35B2
IPI00884341	ENSG00000131504	-1.4192	Isoform 2 of Protein diaphanous homolog 1	DIAPH1
IPI00642931	ENSG00000101310	-1.42623	Sec23 homolog B	SEC23B
IPI00554648	ENSG00000170421	-1.43055	Keratin, type II cytoskeletal 8	KRT8
IPI00217975	ENSG00000113368	-1.43106	Lamin-B1	LMNB1
IPI00910662	ENSG00000087470	-1.43173	cDNA FLJ59504, highly similar to Dynamin-1-like protein	DNM1L
IPI00025156	ENSG00000103266	-1.43389	Isoform 1 of E3 ubiquitin-protein ligase CHIP	STUB1
IPI00022448	ENSG00000169245	-1.43576	C-X-C motif chemokine 10	CXCL10
IPI00394877	ENSG00000172270	-1.43775	basigin isoform 4	BSG
IPI00965871	ENSG00000137207	-1.43794	Protein	YIPF3
IPI00220063	ENSG00000168653	-1.43915	NADH dehydrogenase [ubiquinone] iron-sulfur protein 5	NDUFS5
IPI00552214	ENSG00000102119	-1.44059	Emerin (Emery-Dreifuss muscular dystrophy), isoform CRA_b	EMD
IPI00100460	ENSG00000117593	-1.44279	Aspartyl-tRNA synthetase, mitochondrial	DARS2
IPI00658109	ENSG00000223572	-1.44392	Isoform 1 of Creatine kinase U-type, mitochondrial	CKMT1A
IPI00218465	ENSG00000137055	-1.44484	Phospholipase A-2-activating protein	PLAA
IPI00011229	ENSG00000117984	-1.44742	Cathepsin D	CTSD
IPI00002171	ENSG00000185803	-1.44833	Riboflavin transporter 3	GPR172A
IPI00884070	ENSG00000066583	-1.45946	CGI-111 protein	ISOC1
IPI00479997	ENSG00000117632	-1.47076	Stathmin	STMN1
IPI00157928	ENSG00000100577	-1.47415	maleylacetoacetate isomerase isoform 2	GSTZ1
IPI00232862	ENSG00000187808	-1.47796	Ankyrin repeat domain-containing protein 58	ANKRD58
IPI00455247	ENSG00000257577	-1.47843	P40 (Fragment)
IPI00216319	ENSG00000128245	-1.49601	14-3-3 protein eta	YWHAH
IPI00219544	ENSG00000112640	-1.49868	Isoform Delta-3 of Serine/threonine-protein phosphatase 2A 56 kDa regulatory subunit delta isoform	PPP2R5D
IPI00166865	ENSG00000145354	-1.49944	CDGSH iron-sulfur domain-containing protein 2	CISD2
IPI00946732	ENSG00000171848	-1.51353	Ribonucleoside-diphosphate reductase subunit M2	RRM2
IPI00550900	ENSG00000133112	-1.51423	Translationally-controlled tumor protein	TPT1
IPI00042916	ENSG00000143061	-1.51468	Immunoglobulin V-set domain containing protein	IGSF3
IPI00554788	ENSG00000111057	-1.52904	Keratin, type I cytoskeletal 18	KRT18
IPI00910113	ENSG00000203879	-1.52972	cDNA FLJ52902, highly similar to Rab GDP dissociation inhibitor alpha	GDI1
IPI00062814	ENSG00000181751	-1.53227	UPF0684 protein C5orf30	C5orf30
IPI00216574	ENSG00000135622	-1.53244	Isoform Short of Semaphorin-4F	SEMA4F
IPI00216085	ENSG00000126267	-1.53323	Cytochrome c oxidase subunit 6B1	COX6B1
IPI00022283	ENSG00000160182	-1.53949	Trefoil factor 1	TFF1
IPI00646334	ENSG00000099194	-1.54892	28 kDa protein	SCD
IPI00827700	ENSG00000164885	-1.56024	cell division protein kinase 5 isoform 2	CDK5
IPI00011770	ENSG00000189043	-1.56843	NADH dehydrogenase [ubiquinone] 1 alpha subcomplex subunit 4	NDUFA4
IPI00791243	ENSG00000140263	-1.57562	11 kDa protein	SORD
IPI00298731	ENSG00000204569	-1.58537	Serine/threonine-protein phosphatase 1 regulatory subunit 10	PPP1R10
IPI00028357	ENSG00000132953	-1.58972	Exportin-4	XPO4
IPI00643781	ENSG00000164985	-1.59573	PSIP1 protein	PSIP1
IPI00790317	ENSG00000000419	-1.61978	Dolichyl-phosphate mannosyltransferase polypeptide 1, catalytic subunit	DPM1
IPI00019502	ENSG00000100345	-1.62664	Isoform 1 of Myosin-9	MYH9
IPI00844002	ENSG00000009844	-1.62933	LYST-interacting protein LIP5 (Fragment)	VTA1
IPI00031420	ENSG00000109814	-1.63339	UDP-glucose 6-dehydrogenase	UGDH
IPI00020632	ENSG00000130707	-1.63657	Argininosuccinate synthase	ASS1
IPI00910124	ENSG00000153904	-1.64245	N(G),N(G)-dimethylarginine dimethylaminohydrolase 1 isoform 2	DDAH1
IPI00396056	ENSG00000106268	-1.64486	Isoform p18 of 7,8-dihydro-8-oxoguanine triphosphatase	NUDT1
IPI00007810	ENSG00000159792	-1.65186	Serine/threonine-protein kinase H1	PSKH1
IPI00642078	ENSG00000111907	-1.6798	Isoform 4 of Tumor protein D53	TPD52L1
IPI00011564	ENSG00000124145	-1.6846	Syndecan-4	SDC4
IPI00063130	ENSG00000105518	-1.69164	Transmembrane protein 205	TMEM205
IPI00645475	ENSG00000010361	-1.70117	Isoform 3 of Protein fuzzy homolog	FUZ
IPI00009123	ENSG00000070081	-1.70208	Isoform 1 of Nucleobindin-2	NUCB2
IPI00902496	ENSG00000025796	-1.7069	cDNA FLJ14468 fis, clone MAMMA1000734, highly similar to Translocation protein SEC63 homolog	SEC63
IPI00854567	ENSG00000187164	-1.72003	Isoform 2 of Shootin-1	KIAA1598
IPI00922625	ENSG00000115286	-1.72646	cDNA FLJ58024, highly similar to NADH-ubiquinone oxidoreductase 20 kDa subunit, mitochondrial	NDUFS7
IPI00186008	ENSG00000214530	-1.73585	PCTP-like protein	STARD10
IPI00550020	ENSG00000159335	-1.74003	Parathymosin	PTMS
IPI00025318	ENSG00000131171	-1.74674	SH3 domain-binding glutamic acid-rich-like protein	SH3BGRL
IPI00967219	ENSG00000147996	-1.75389	COBW domain containing 3	CBWD5
IPI00942032	ENSG00000106541	-1.77536	Anterior gradient protein 2 homolog	AGR2
IPI00452731	ENSG00000167774	-1.83634	NADH dehydrogenase [ubiquinone] 1 alpha subcomplex subunit 7	NDUFA7
IPI00947227	ENSG00000102024	-1.84224	plastin-3 isoform 2	PLS3
IPI00647268	ENSG00000155366	-1.86309	Ras homolog gene family, member C	RHOC
IPI00947406	ENSG00000146540	-1.87145	Uncharacterized protein	C7orf50
IPI00002459	ENSG00000197043	-1.87265	Uncharacterized protein	ANXA6
IPI00798278	ENSG00000091527	-1.88254	Isoform 2 of Protein CDV3 homolog	CDV3
IPI00219005	ENSG00000004478	-1.89452	Peptidyl-prolyl cis-trans isomerase FKBP4	FKBP4
IPI00003527	ENSG00000109062	-1.93621	Na(+)/H(+) exchange regulatory cofactor NHE-RF1	SLC9A3R1
IPI00926421	ENSG00000128567	-1.95948	Isoform 2 of Podocalyxin	PODXL
IPI00942392	ENSG00000085831	-2.02581	cDNA FLJ54565	TTC39A
IPI00297121	ENSG00000022277	-2.05283	UPF0549 protein C20orf43	C20orf43
IPI00003818	ENSG00000115919	-2.13363	Kynureninase	KYNU
IPI00383960	ENSG00000172889	-2.24103	Epidermal growth factor-like protein 7	EGFL7
IPI00017648	ENSG00000115850	-2.25266	Lactase-phlorizin hydrolase	LCT
IPI00966284	ENSG00000064651	-2.31111	Solute carrier family 12 (Sodium/potassium/chloride transporters), member 2 variant	SLC12A2
IPI00003327	ENSG00000138175	-2.38213	ADP-ribosylation factor-like protein 3	ARL3
IPI00218414	ENSG00000104267	-2.73231	Carbonic anhydrase 2	CA2
IPI00953716	ENSG00000100605	-2.75616	Isoform 2 of Inositol-tetrakisphosphate 1-kinase	ITPK1
IPI00892906	ENSG00000143416	-3.15694	18 kDa protein	SELENBP1

## Sheet: Sheet2
Proteins	ID	Ratios
ENSG00000000419	EnHs	-1.61978
ENSG00000002586	EnHs	1.36135
ENSG00000002834	EnHs	1.38431
ENSG00000004478	EnHs	-1.89452
ENSG00000004487	EnHs	1.1656
ENSG00000006451	EnHs	1.22723
ENSG00000006625	EnHs	-1.34404
ENSG00000008282	EnHs	1.30461
ENSG00000009307	EnHs	-1.19436
ENSG00000009844	EnHs	-1.62933
ENSG00000010292	EnHs	-1.26251
ENSG00000010361	EnHs	-1.70117
ENSG00000014216	EnHs	1.32813
ENSG00000021355	EnHs	1.22684
ENSG00000022277	EnHs	-2.05283
ENSG00000023228	EnHs	-1.33594
ENSG00000023734	EnHs	-1.25358
ENSG00000025772	EnHs	-1.21333
ENSG00000025796	EnHs	-1.7069
ENSG00000029363	EnHs	-1.18775
ENSG00000029993	EnHs	-1.34529
ENSG00000031698	EnHs	-1.40284
ENSG00000035403	EnHs	1.353
ENSG00000037474	EnHs	-1.19304
ENSG00000038274	EnHs	-1.21993
ENSG00000039068	EnHs	1.38457
ENSG00000041802	EnHs	-1.29599
ENSG00000042493	EnHs	2.79691
ENSG00000043093	EnHs	1.19221
ENSG00000047849	EnHs	1.167
ENSG00000049245	EnHs	1.40346
ENSG00000050405	EnHs	4.06543
ENSG00000051620	EnHs	-1.21989
ENSG00000053372	EnHs	1.2964
ENSG00000057294	EnHs	1.58779
ENSG00000060971	EnHs	1.52118
ENSG00000063046	EnHs	-1.22278
ENSG00000063854	EnHs	-1.21856
ENSG00000064601	EnHs	1.2264
ENSG00000064651	EnHs	-2.31111
ENSG00000064787	EnHs	11.2803
ENSG00000065150	EnHs	-1.26155
ENSG00000065154	EnHs	1.23407
ENSG00000065978	EnHs	-1.2561
ENSG00000066583	EnHs	-1.45946
ENSG00000067057	EnHs	1.26732
ENSG00000067225	EnHs	1.76696
ENSG00000067560	EnHs	1.28292
ENSG00000069275	EnHs	1.40643
ENSG00000069849	EnHs	1.49069
ENSG00000070081	EnHs	-1.70208
ENSG00000070087	EnHs	1.33129
ENSG00000070669	EnHs	-1.34052
ENSG00000072274	EnHs	1.39665
ENSG00000072501	EnHs	2.30236
ENSG00000072778	EnHs	1.26923
ENSG00000073060	EnHs	2.52701
ENSG00000073350	EnHs	1.59682
ENSG00000074416	EnHs	1.88605
ENSG00000074964	EnHs	-1.19439
ENSG00000075624	EnHs	1.20603
ENSG00000077097	EnHs	1.25027
ENSG00000077235	EnHs	-1.40807
ENSG00000077549	EnHs	1.18831
ENSG00000078618	EnHs	-1.34871
ENSG00000078668	EnHs	1.17172
ENSG00000079257	EnHs	2.69022
ENSG00000079805	EnHs	1.55782
ENSG00000080819	EnHs	1.30161
ENSG00000081154	EnHs	-1.24912
ENSG00000084073	EnHs	-1.2973
ENSG00000084754	EnHs	1.23427
ENSG00000085063	EnHs	1.63245
ENSG00000085491	EnHs	-1.19982
ENSG00000085831	EnHs	-2.02581
ENSG00000086061	EnHs	-1.22128
ENSG00000087460	EnHs	1.26455
ENSG00000087470	EnHs	-1.43173
ENSG00000088367	EnHs	2.54852
ENSG00000088832	EnHs	1.57226
ENSG00000088833	EnHs	1.46789
ENSG00000088930	EnHs	1.23383
ENSG00000089220	EnHs	1.41074
ENSG00000089737	EnHs	-1.22618
ENSG00000090621	EnHs	1.25463
ENSG00000090863	EnHs	1.32626
ENSG00000091140	EnHs	1.24676
ENSG00000091164	EnHs	1.39595
ENSG00000091483	EnHs	1.30101
ENSG00000091527	EnHs	-1.88254
ENSG00000091536	EnHs	1.21314
ENSG00000092621	EnHs	-1.33318
ENSG00000092820	EnHs	1.43282
ENSG00000094804	EnHs	1.4992
ENSG00000095002	EnHs	1.1639
ENSG00000095380	EnHs	1.16664
ENSG00000096155	EnHs	-1.35053
ENSG00000096171	EnHs	-1.18316
ENSG00000096384	EnHs	-1.39961
ENSG00000099194	EnHs	-1.54892
ENSG00000099624	EnHs	1.17763
ENSG00000099901	EnHs	-1.24432
ENSG00000099940	EnHs	-1.38504
ENSG00000099942	EnHs	-1.29866
ENSG00000100075	EnHs	1.16625
ENSG00000100097	EnHs	1.77931
ENSG00000100216	EnHs	-1.18861
ENSG00000100280	EnHs	-1.38881
ENSG00000100345	EnHs	-1.62664
ENSG00000100412	EnHs	1.23074
ENSG00000100504	EnHs	2.74413
ENSG00000100519	EnHs	-1.1849
ENSG00000100577	EnHs	-1.47415
ENSG00000100605	EnHs	-2.75616
ENSG00000100889	EnHs	1.25851
ENSG00000100934	EnHs	1.51412
ENSG00000101161	EnHs	-1.28539
ENSG00000101189	EnHs	-1.18824
ENSG00000101210	EnHs	-1.27409
ENSG00000101294	EnHs	1.21294
ENSG00000101310	EnHs	-1.42623
ENSG00000101335	EnHs	1.17546
ENSG00000101346	EnHs	1.44704
ENSG00000101421	EnHs	1.47321
ENSG00000101474	EnHs	1.30827
ENSG00000101856	EnHs	1.23336
ENSG00000101911	EnHs	1.42676
ENSG00000102024	EnHs	-1.84224
ENSG00000102119	EnHs	-1.44059
ENSG00000102316	EnHs	-1.3984
ENSG00000102401	EnHs	-1.23692
ENSG00000102879	EnHs	1.54561
ENSG00000102898	EnHs	1.4078
ENSG00000103018	EnHs	1.27355
ENSG00000103035	EnHs	1.34291
ENSG00000103187	EnHs	1.91187
ENSG00000103257	EnHs	-1.2771
ENSG00000103266	EnHs	-1.43389
ENSG00000103426	EnHs	1.18986
ENSG00000103490	EnHs	1.28351
ENSG00000103653	EnHs	-1.22699
ENSG00000103811	EnHs	1.40614
ENSG00000103966	EnHs	1.41849
ENSG00000104267	EnHs	-2.73231
ENSG00000104408	EnHs	-1.26817
ENSG00000104419	EnHs	1.93589
ENSG00000104763	EnHs	1.57664
ENSG00000104805	EnHs	1.16584
ENSG00000104823	EnHs	1.52631
ENSG00000104897	EnHs	1.22737
ENSG00000104969	EnHs	-1.31535
ENSG00000105171	EnHs	-1.30938
ENSG00000105254	EnHs	-1.25797
ENSG00000105323	EnHs	1.20304
ENSG00000105357	EnHs	1.22339
ENSG00000105379	EnHs	1.54134
ENSG00000105518	EnHs	-1.69164
ENSG00000105519	EnHs	-1.22353
ENSG00000105552	EnHs	1.30985
ENSG00000105612	EnHs	-1.41063
ENSG00000105726	EnHs	1.23546
ENSG00000105819	EnHs	1.30799
ENSG00000105835	EnHs	1.16962
ENSG00000105854	EnHs	1.79379
ENSG00000105887	EnHs	-1.28361
ENSG00000106049	EnHs	1.22581
ENSG00000106244	EnHs	1.26263
ENSG00000106268	EnHs	-1.64486
ENSG00000106397	EnHs	1.37983
ENSG00000106541	EnHs	-1.77536
ENSG00000106976	EnHs	1.97083
ENSG00000107438	EnHs	1.93751
ENSG00000107485	EnHs	-1.29361
ENSG00000107581	EnHs	-1.18348
ENSG00000107651	EnHs	-1.33509
ENSG00000107796	EnHs	1.19617
ENSG00000107798	EnHs	3.77707
ENSG00000108010	EnHs	-1.28379
ENSG00000108091	EnHs	-1.28861
ENSG00000108468	EnHs	-1.33019
ENSG00000109062	EnHs	-1.93621
ENSG00000109084	EnHs	2.34447
ENSG00000109107	EnHs	1.7903
ENSG00000109814	EnHs	-1.63339
ENSG00000109971	EnHs	-1.41527
ENSG00000110090	EnHs	-1.25173
ENSG00000110108	EnHs	1.35093
ENSG00000110536	EnHs	1.37638
ENSG00000111057	EnHs	-1.52904
ENSG00000111110	EnHs	1.26549
ENSG00000111142	EnHs	1.17323
ENSG00000111144	EnHs	1.26065
ENSG00000111229	EnHs	1.28946
ENSG00000111540	EnHs	1.36796
ENSG00000111640	EnHs	1.38969
ENSG00000111667	EnHs	-1.25194
ENSG00000111669	EnHs	-1.23066
ENSG00000111907	EnHs	-1.6798
ENSG00000112246	EnHs	-1.20579
ENSG00000112294	EnHs	1.1832
ENSG00000112640	EnHs	-1.49868
ENSG00000113068	EnHs	-1.27137
ENSG00000113368	EnHs	-1.43106
ENSG00000113522	EnHs	-1.34331
ENSG00000113575	EnHs	-1.19163
ENSG00000113712	EnHs	-1.2292
ENSG00000114021	EnHs	1.53328
ENSG00000114354	EnHs	1.43388
ENSG00000115091	EnHs	1.2309
ENSG00000115216	EnHs	1.408
ENSG00000115255	EnHs	1.45509
ENSG00000115275	EnHs	1.35947
ENSG00000115286	EnHs	-1.72646
ENSG00000115306	EnHs	1.30577
ENSG00000115310	EnHs	1.35314
ENSG00000115339	EnHs	1.1719
ENSG00000115350	EnHs	1.84446
ENSG00000115414	EnHs	1.19269
ENSG00000115468	EnHs	-1.28673
ENSG00000115541	EnHs	1.39778
ENSG00000115850	EnHs	-2.25266
ENSG00000115884	EnHs	2.12087
ENSG00000115919	EnHs	-2.13363
ENSG00000116005	EnHs	1.44529
ENSG00000116649	EnHs	1.16148
ENSG00000117394	EnHs	1.1836
ENSG00000117448	EnHs	-1.27478
ENSG00000117500	EnHs	1.25129
ENSG00000117593	EnHs	-1.44279
ENSG00000117632	EnHs	-1.47076
ENSG00000117758	EnHs	-1.26763
ENSG00000117862	EnHs	1.19812
ENSG00000117868	EnHs	1.339
ENSG00000117899	EnHs	1.23807
ENSG00000117906	EnHs	1.57668
ENSG00000117984	EnHs	-1.44742
ENSG00000118482	EnHs	1.56898
ENSG00000118640	EnHs	1.28488
ENSG00000118816	EnHs	-1.29414
ENSG00000118898	EnHs	1.55658
ENSG00000119335	EnHs	-1.23325
ENSG00000119669	EnHs	1.24434
ENSG00000119888	EnHs	-1.20967
ENSG00000119912	EnHs	-1.20157
ENSG00000120008	EnHs	1.3025
ENSG00000120063	EnHs	1.36155
ENSG00000120686	EnHs	-1.32711
ENSG00000120694	EnHs	-1.28153
ENSG00000120802	EnHs	-1.32014
ENSG00000121060	EnHs	1.19024
ENSG00000121083	EnHs	1.2117
ENSG00000121634	EnHs	-1.19415
ENSG00000121691	EnHs	1.36917
ENSG00000121905	EnHs	-1.32316
ENSG00000121940	EnHs	1.20402
ENSG00000122359	EnHs	1.30037
ENSG00000122565	EnHs	-1.32116
ENSG00000122705	EnHs	-1.18751
ENSG00000123131	EnHs	1.32251
ENSG00000123136	EnHs	-1.19571
ENSG00000123349	EnHs	-1.18468
ENSG00000124145	EnHs	-1.6846
ENSG00000124299	EnHs	1.31982
ENSG00000124333	EnHs	-1.33782
ENSG00000124529	EnHs	1.20104
ENSG00000124570	EnHs	1.29277
ENSG00000124571	EnHs	-1.20481
ENSG00000124942	EnHs	1.38004
ENSG00000125505	EnHs	1.7594
ENSG00000125686	EnHs	-1.37518
ENSG00000125753	EnHs	1.52576
ENSG00000125944	EnHs	1.18769
ENSG00000126247	EnHs	1.25853
ENSG00000126267	EnHs	-1.53323
ENSG00000126777	EnHs	1.23424
ENSG00000127314	EnHs	1.36467
ENSG00000127824	EnHs	1.48411
ENSG00000128245	EnHs	-1.49601
ENSG00000128567	EnHs	-1.95948
ENSG00000128595	EnHs	1.18573
ENSG00000128609	EnHs	-1.24348
ENSG00000128641	EnHs	1.74262
ENSG00000129353	EnHs	1.24789
ENSG00000130309	EnHs	1.34356
ENSG00000130402	EnHs	1.24499
ENSG00000130520	EnHs	1.20595
ENSG00000130640	EnHs	-1.32964
ENSG00000130706	EnHs	-1.23026
ENSG00000130707	EnHs	-1.63657
ENSG00000130726	EnHs	-1.25371
ENSG00000130762	EnHs	-1.21007
ENSG00000130764	EnHs	1.41894
ENSG00000130770	EnHs	1.29436
ENSG00000131149	EnHs	-1.19707
ENSG00000131171	EnHs	-1.74674
ENSG00000131238	EnHs	1.43547
ENSG00000131504	EnHs	-1.4192
ENSG00000131828	EnHs	-1.22227
ENSG00000131981	EnHs	1.78961
ENSG00000132470	EnHs	1.16145
ENSG00000132612	EnHs	1.26267
ENSG00000132646	EnHs	1.18643
ENSG00000132953	EnHs	-1.58972
ENSG00000133026	EnHs	-1.35953
ENSG00000133112	EnHs	-1.51423
ENSG00000133138	EnHs	-1.41533
ENSG00000133226	EnHs	1.16336
ENSG00000133265	EnHs	-1.36092
ENSG00000134001	EnHs	-1.19023
ENSG00000134184	EnHs	3.69936
ENSG00000134201	EnHs	-1.25487
ENSG00000134202	EnHs	-1.3653
ENSG00000134333	EnHs	1.57089
ENSG00000134440	EnHs	1.65364
ENSG00000134453	EnHs	1.16418
ENSG00000134684	EnHs	-1.2381
ENSG00000135387	EnHs	-1.21354
ENSG00000135622	EnHs	-1.53244
ENSG00000135932	EnHs	1.42326
ENSG00000136026	EnHs	1.2043
ENSG00000136044	EnHs	1.27256
ENSG00000136279	EnHs	1.21266
ENSG00000136463	EnHs	-1.21755
ENSG00000136653	EnHs	2.15339
ENSG00000136810	EnHs	-1.32288
ENSG00000136830	EnHs	1.41105
ENSG00000137055	EnHs	-1.44484
ENSG00000137168	EnHs	-1.41471
ENSG00000137207	EnHs	-1.43794
ENSG00000137563	EnHs	1.2763
ENSG00000137710	EnHs	2.17492
ENSG00000138029	EnHs	1.29853
ENSG00000138175	EnHs	-2.38213
ENSG00000138413	EnHs	2.18493
ENSG00000138594	EnHs	1.17496
ENSG00000138760	EnHs	1.20471
ENSG00000138772	EnHs	1.50739
ENSG00000138796	EnHs	1.38154
ENSG00000139644	EnHs	1.17347
ENSG00000139793	EnHs	1.30426
ENSG00000140263	EnHs	-1.57562
ENSG00000140264	EnHs	-1.31471
ENSG00000140350	EnHs	1.23598
ENSG00000140374	EnHs	1.4926
ENSG00000140416	EnHs	1.35077
ENSG00000140497	EnHs	1.17974
ENSG00000140575	EnHs	1.28913
ENSG00000140829	EnHs	1.35992
ENSG00000140905	EnHs	2.28654
ENSG00000141522	EnHs	-1.26801
ENSG00000142192	EnHs	1.2779
ENSG00000142627	EnHs	2.80542
ENSG00000142657	EnHs	1.29465
ENSG00000142949	EnHs	1.25876
ENSG00000143061	EnHs	-1.51468
ENSG00000143320	EnHs	1.27968
ENSG00000143337	EnHs	1.33146
ENSG00000143401	EnHs	1.26065
ENSG00000143416	EnHs	-3.15694
ENSG00000143457	EnHs	1.28683
ENSG00000143498	EnHs	-1.35156
ENSG00000143549	EnHs	-1.20127
ENSG00000143641	EnHs	1.75099
ENSG00000143870	EnHs	1.29381
ENSG00000144224	EnHs	1.53486
ENSG00000144320	EnHs	1.30946
ENSG00000144524	EnHs	1.51975
ENSG00000144746	EnHs	1.46699
ENSG00000144867	EnHs	1.30579
ENSG00000144959	EnHs	1.55681
ENSG00000145050	EnHs	-1.2103
ENSG00000145354	EnHs	-1.49944
ENSG00000146386	EnHs	-1.35124
ENSG00000146476	EnHs	-1.41083
ENSG00000146540	EnHs	-1.87145
ENSG00000146963	EnHs	-1.30512
ENSG00000147224	EnHs	1.43947
ENSG00000147394	EnHs	1.42374
ENSG00000147586	EnHs	-1.30343
ENSG00000147687	EnHs	-1.29805
ENSG00000147996	EnHs	-1.75389
ENSG00000148229	EnHs	-1.25337
ENSG00000148335	EnHs	-1.21683
ENSG00000148484	EnHs	-1.19105
ENSG00000148660	EnHs	1.36268
ENSG00000148672	EnHs	1.29158
ENSG00000149100	EnHs	-1.21055
ENSG00000149115	EnHs	-1.20085
ENSG00000149532	EnHs	1.28171
ENSG00000149782	EnHs	1.31806
ENSG00000149792	EnHs	1.23366
ENSG00000149925	EnHs	1.46712
ENSG00000150093	EnHs	1.63779
ENSG00000150768	EnHs	-1.27457
ENSG00000151092	EnHs	1.54829
ENSG00000151247	EnHs	1.26199
ENSG00000151413	EnHs	1.50358
ENSG00000152583	EnHs	-1.31151
ENSG00000152642	EnHs	1.16115
ENSG00000152726	EnHs	1.3174
ENSG00000152910	EnHs	-1.24317
ENSG00000153113	EnHs	1.87157
ENSG00000153395	EnHs	1.17958
ENSG00000153774	EnHs	-1.24267
ENSG00000153904	EnHs	-1.64245
ENSG00000155130	EnHs	2.14132
ENSG00000155366	EnHs	-1.86309
ENSG00000155368	EnHs	1.95026
ENSG00000155657	EnHs	1.17298
ENSG00000155660	EnHs	1.16484
ENSG00000156030	EnHs	1.26105
ENSG00000156049	EnHs	1.66602
ENSG00000156508	EnHs	-1.35808
ENSG00000156515	EnHs	-1.23098
ENSG00000157593	EnHs	-1.41749
ENSG00000158545	EnHs	1.28646
ENSG00000159199	EnHs	1.32338
ENSG00000159335	EnHs	-1.74003
ENSG00000159348	EnHs	1.27412
ENSG00000159792	EnHs	-1.65186
ENSG00000160182	EnHs	-1.53949
ENSG00000160209	EnHs	2.08818
ENSG00000160213	EnHs	1.52476
ENSG00000160214	EnHs	1.42923
ENSG00000160221	EnHs	1.38322
ENSG00000161513	EnHs	-1.28136
ENSG00000161542	EnHs	1.41804
ENSG00000161847	EnHs	-1.20716
ENSG00000161888	EnHs	-1.25831
ENSG00000161960	EnHs	-1.23388
ENSG00000162704	EnHs	1.22358
ENSG00000163110	EnHs	2.17102
ENSG00000163191	EnHs	2.51385
ENSG00000163281	EnHs	-1.33874
ENSG00000163344	EnHs	-1.26164
ENSG00000163399	EnHs	1.2818
ENSG00000163754	EnHs	1.33262
ENSG00000163900	EnHs	1.30621
ENSG00000163918	EnHs	1.26457
ENSG00000163993	EnHs	5.19681
ENSG00000164199	EnHs	1.49926
ENSG00000164402	EnHs	1.20897
ENSG00000164687	EnHs	1.16997
ENSG00000164885	EnHs	-1.56024
ENSG00000164904	EnHs	1.24753
ENSG00000164919	EnHs	-1.37855
ENSG00000164961	EnHs	-1.38832
ENSG00000164985	EnHs	-1.59573
ENSG00000165209	EnHs	-1.21218
ENSG00000165280	EnHs	-1.18468
ENSG00000165283	EnHs	-1.25485
ENSG00000165637	EnHs	-1.23121
ENSG00000165704	EnHs	1.28256
ENSG00000165732	EnHs	-1.31962
ENSG00000166145	EnHs	1.61072
ENSG00000166197	EnHs	-1.253
ENSG00000166224	EnHs	1.20909
ENSG00000166226	EnHs	-1.25358
ENSG00000166333	EnHs	-1.19902
ENSG00000166347	EnHs	1.73025
ENSG00000166598	EnHs	1.20759
ENSG00000166689	EnHs	1.24543
ENSG00000166794	EnHs	1.46219
ENSG00000167004	EnHs	1.2708
ENSG00000167085	EnHs	-1.19396
ENSG00000167460	EnHs	1.31801
ENSG00000167508	EnHs	1.1683
ENSG00000167553	EnHs	-1.41546
ENSG00000167674	EnHs	-1.2813
ENSG00000167774	EnHs	-1.83634
ENSG00000167792	EnHs	-1.28953
ENSG00000167815	EnHs	1.22522
ENSG00000167880	EnHs	1.61997
ENSG00000167978	EnHs	-1.20816
ENSG00000168003	EnHs	-1.41041
ENSG00000168385	EnHs	1.17958
ENSG00000168615	EnHs	1.85705
ENSG00000168653	EnHs	-1.43915
ENSG00000168827	EnHs	1.17163
ENSG00000168938	EnHs	1.26821
ENSG00000169032	EnHs	1.18351
ENSG00000169223	EnHs	-1.18716
ENSG00000169245	EnHs	-1.43576
ENSG00000169564	EnHs	-1.27012
ENSG00000169583	EnHs	1.41518
ENSG00000170266	EnHs	1.45112
ENSG00000170312	EnHs	-1.25669
ENSG00000170421	EnHs	-1.43055
ENSG00000171530	EnHs	-1.27918
ENSG00000171848	EnHs	-1.51353
ENSG00000171989	EnHs	2.11125
ENSG00000172115	EnHs	1.22406
ENSG00000172270	EnHs	-1.43775
ENSG00000172340	EnHs	1.56522
ENSG00000172354	EnHs	1.31722
ENSG00000172482	EnHs	1.91194
ENSG00000172757	EnHs	1.28123
ENSG00000172830	EnHs	1.67939
ENSG00000172889	EnHs	-2.24103
ENSG00000172939	EnHs	1.28339
ENSG00000173457	EnHs	1.38652
ENSG00000173786	EnHs	1.63119
ENSG00000173801	EnHs	1.17423
ENSG00000174243	EnHs	1.33783
ENSG00000174917	EnHs	1.29283
ENSG00000174953	EnHs	1.17036
ENSG00000175130	EnHs	1.16422
ENSG00000175334	EnHs	1.27157
ENSG00000175390	EnHs	-1.20553
ENSG00000175416	EnHs	1.24208
ENSG00000175449	EnHs	1.83509
ENSG00000175768	EnHs	1.26732
ENSG00000176542	EnHs	1.90661
ENSG00000176619	EnHs	-1.25064
ENSG00000176783	EnHs	1.78755
ENSG00000176788	EnHs	3.75627
ENSG00000177106	EnHs	1.53274
ENSG00000177156	EnHs	1.18019
ENSG00000177425	EnHs	1.46946
ENSG00000177646	EnHs	1.30241
ENSG00000178127	EnHs	-1.19506
ENSG00000178209	EnHs	1.16532
ENSG00000178425	EnHs	-1.39679
ENSG00000179051	EnHs	1.27577
ENSG00000179115	EnHs	1.20804
ENSG00000179134	EnHs	-1.26327
ENSG00000179218	EnHs	1.31175
ENSG00000179950	EnHs	-1.21144
ENSG00000180198	EnHs	1.22261
ENSG00000180370	EnHs	1.24848
ENSG00000181019	EnHs	1.80003
ENSG00000181163	EnHs	-1.27588
ENSG00000181467	EnHs	1.71178
ENSG00000181751	EnHs	-1.53227
ENSG00000182149	EnHs	1.20806
ENSG00000182481	EnHs	-1.26257
ENSG00000182718	EnHs	2.41054
ENSG00000182809	EnHs	-1.26823
ENSG00000183044	EnHs	1.19786
ENSG00000183598	EnHs	1.58736
ENSG00000184076	EnHs	1.33864
ENSG00000184110	EnHs	-1.2486
ENSG00000184254	EnHs	2.29982
ENSG00000184260	EnHs	2.64746
ENSG00000184292	EnHs	2.18765
ENSG00000184494	EnHs	1.27785
ENSG00000184575	EnHs	-1.27217
ENSG00000184897	EnHs	-1.18527
ENSG00000185236	EnHs	1.23463
ENSG00000185442	EnHs	1.79086
ENSG00000185624	EnHs	1.53365
ENSG00000185651	EnHs	-1.26414
ENSG00000185803	EnHs	-1.44833
ENSG00000185896	EnHs	1.21075
ENSG00000186432	EnHs	1.51171
ENSG00000187134	EnHs	1.6697
ENSG00000187164	EnHs	-1.72003
ENSG00000187446	EnHs	1.52026
ENSG00000187630	EnHs	1.21174
ENSG00000187653	EnHs	1.62847
ENSG00000187808	EnHs	-1.47796
ENSG00000188112	EnHs	1.4803
ENSG00000188428	EnHs	1.54307
ENSG00000188643	EnHs	-1.35574
ENSG00000189043	EnHs	-1.56843
ENSG00000189171	EnHs	1.39044
ENSG00000189334	EnHs	1.87392
ENSG00000189403	EnHs	-1.30414
ENSG00000196223	EnHs	-1.28019
ENSG00000196363	EnHs	-1.20113
ENSG00000196396	EnHs	-1.24525
ENSG00000196428	EnHs	1.40731
ENSG00000196498	EnHs	-1.35712
ENSG00000196531	EnHs	-1.27641
ENSG00000196776	EnHs	1.49151
ENSG00000196975	EnHs	1.41261
ENSG00000197043	EnHs	-1.87265
ENSG00000197114	EnHs	-1.24047
ENSG00000197451	EnHs	-1.22428
ENSG00000197694	EnHs	1.3043
ENSG00000197712	EnHs	1.2601
ENSG00000197746	EnHs	1.17809
ENSG00000197747	EnHs	3.15341
ENSG00000197785	EnHs	1.41427
ENSG00000197930	EnHs	2.21514
ENSG00000197959	EnHs	2.43588
ENSG00000198408	EnHs	-1.19992
ENSG00000198467	EnHs	1.47884
ENSG00000198561	EnHs	1.16346
ENSG00000198576	EnHs	1.20889
ENSG00000198836	EnHs	1.43168
ENSG00000198856	EnHs	1.18703
ENSG00000198890	EnHs	1.24931
ENSG00000198947	EnHs	1.27625
ENSG00000198954	EnHs	-1.25893
ENSG00000203485	EnHs	1.20156
ENSG00000203879	EnHs	-1.52972
ENSG00000204120	EnHs	1.58036
ENSG00000204435	EnHs	1.38574
ENSG00000204569	EnHs	-1.58537
ENSG00000204590	EnHs	-1.23293
ENSG00000204843	EnHs	-1.24006
ENSG00000205581	EnHs	1.58675
ENSG00000206395	EnHs	-1.39677
ENSG00000206527	EnHs	1.2243
ENSG00000213024	EnHs	-1.23637
ENSG00000213366	EnHs	-1.26964
ENSG00000213585	EnHs	1.29209
ENSG00000213977	EnHs	1.39809
ENSG00000214530	EnHs	-1.73585
ENSG00000215021	EnHs	-1.21241
ENSG00000215440	EnHs	1.17287
ENSG00000221926	EnHs	1.79083
ENSG00000223572	EnHs	-1.44392
ENSG00000232112	EnHs	1.22568
ENSG00000239857	EnHs	-1.30736
ENSG00000241468	EnHs	-1.41382
ENSG00000241553	EnHs	1.20354
ENSG00000254986	EnHs	-1.19386
ENSG00000256785	EnHs	1.47705
ENSG00000257577	EnHs	-1.47843
ENSG00000257727	EnHs	1.30144

## Sheet: up
ENSG00000064787
ENSG00000163993
ENSG00000050405
ENSG00000107798
ENSG00000176788
ENSG00000134184
ENSG00000197747
ENSG00000142627
ENSG00000042493
ENSG00000100504
ENSG00000079257
ENSG00000184260
ENSG00000088367
ENSG00000073060
ENSG00000163191
ENSG00000197959
ENSG00000182718
ENSG00000109084
ENSG00000072501
ENSG00000184254
ENSG00000140905
ENSG00000197930
ENSG00000184292
ENSG00000138413
ENSG00000137710
ENSG00000163110
ENSG00000136653
ENSG00000155130
ENSG00000115884
ENSG00000171989
ENSG00000160209
ENSG00000106976
ENSG00000155368
ENSG00000107438
ENSG00000104419
ENSG00000172482
ENSG00000103187
ENSG00000176542
ENSG00000074416
ENSG00000189334
ENSG00000153113
ENSG00000168615
ENSG00000115350
ENSG00000175449
ENSG00000181019
ENSG00000105854
ENSG00000185442
ENSG00000221926
ENSG00000109107
ENSG00000131981
ENSG00000176783
ENSG00000100097
ENSG00000067225
ENSG00000125505
ENSG00000143641
ENSG00000128641
ENSG00000166347
ENSG00000181467
ENSG00000172830
ENSG00000187134
ENSG00000156049
ENSG00000067225
ENSG00000134440
ENSG00000150093
ENSG00000085063
ENSG00000173786
ENSG00000187653
ENSG00000167880
ENSG00000166145
ENSG00000073350
ENSG00000057294
ENSG00000183598
ENSG00000205581
ENSG00000204120
ENSG00000117906
ENSG00000104763
ENSG00000088832
ENSG00000134333
ENSG00000118482
ENSG00000172340
ENSG00000079805
ENSG00000144959
ENSG00000118898
ENSG00000151092
ENSG00000102879
ENSG00000188428
ENSG00000105379
ENSG00000144224
ENSG00000185624
ENSG00000114021
ENSG00000177106
ENSG00000104823
ENSG00000125753
ENSG00000160213
ENSG00000060971
ENSG00000187446
ENSG00000144524
ENSG00000100934
ENSG00000186432
ENSG00000138772
ENSG00000151413
ENSG00000164199
ENSG00000094804
ENSG00000140374
ENSG00000196776
ENSG00000069849
ENSG00000127824
ENSG00000188112
ENSG00000198467
ENSG00000256785
ENSG00000101421
ENSG00000177425
ENSG00000088833
ENSG00000149925
ENSG00000144746
ENSG00000166794
ENSG00000115255
ENSG00000170266
ENSG00000101346
ENSG00000116005
ENSG00000147224
ENSG00000131238
ENSG00000114354
ENSG00000092820
ENSG00000198836
ENSG00000160214
ENSG00000101911
ENSG00000147394
ENSG00000135932
ENSG00000130764
ENSG00000103966
ENSG00000161542
ENSG00000169583
ENSG00000197785
ENSG00000196975
ENSG00000136830
ENSG00000089220
ENSG00000115216
ENSG00000102898
ENSG00000196428
ENSG00000069275
ENSG00000103811
ENSG00000049245
ENSG00000213977
ENSG00000115541
ENSG00000072274
ENSG00000091164
ENSG00000189171
ENSG00000111640
ENSG00000173457
ENSG00000204435
ENSG00000039068
ENSG00000002834
ENSG00000160221
ENSG00000138796
ENSG00000124942
ENSG00000106397
ENSG00000110536
ENSG00000185624
ENSG00000121691
ENSG00000111540
ENSG00000127314
ENSG00000148660
ENSG00000120063
ENSG00000002586
ENSG00000140829
ENSG00000115275
ENSG00000115310
ENSG00000035403
ENSG00000110108
ENSG00000140416
ENSG00000130309
ENSG00000103035
ENSG00000117868
ENSG00000184076
ENSG00000174243
ENSG00000163754
ENSG00000143337
ENSG00000070087
ENSG00000014216
ENSG00000090863
ENSG00000159199
ENSG00000123131
ENSG00000124299
ENSG00000149782
ENSG00000167460
ENSG00000152726
ENSG00000172354
ENSG00000179218
ENSG00000105552
ENSG00000144320
ENSG00000101474
ENSG00000105819
ENSG00000163900
ENSG00000144867
ENSG00000115306
ENSG00000008282
ENSG00000197694
ENSG00000139793
ENSG00000120008
ENSG00000177646
ENSG00000080819
ENSG00000257727
ENSG00000091483
ENSG00000122359
ENSG00000138029
ENSG00000053372
ENSG00000142657
ENSG00000167460
ENSG00000130770
ENSG00000143870
ENSG00000174917
ENSG00000124570
ENSG00000213585
ENSG00000148672
ENSG00000111229
ENSG00000140575
ENSG00000143457
ENSG00000158545
ENSG00000118640
ENSG00000103490
ENSG00000172939
ENSG00000067560
ENSG00000165704
ENSG00000163399
ENSG00000149532
ENSG00000172757
ENSG00000143320
ENSG00000142192
ENSG00000184494
ENSG00000137563
ENSG00000198947
ENSG00000179051
ENSG00000159348
ENSG00000103018
ENSG00000136044
ENSG00000175334
ENSG00000167004
ENSG00000072778
ENSG00000168938
ENSG00000067057
ENSG00000175768
ENSG00000111110
ENSG00000163918
ENSG00000087460
ENSG00000132612
ENSG00000106244
ENSG00000151247
ENSG00000156030
ENSG00000143401
ENSG00000111144
ENSG00000197712
ENSG00000142949
ENSG00000126247
ENSG00000100889
ENSG00000090621
ENSG00000117500
ENSG00000077097
ENSG00000198890
ENSG00000180370
ENSG00000129353
ENSG00000164904
ENSG00000091140
ENSG00000166689
ENSG00000130402
ENSG00000119669
ENSG00000175416
ENSG00000117899
ENSG00000140350
ENSG00000105726
ENSG00000185236
ENSG00000084754
ENSG00000126777
ENSG00000065154
ENSG00000088930
ENSG00000149792
ENSG00000101856
ENSG00000115091
ENSG00000100412
ENSG00000104897
ENSG00000006451
ENSG00000021355
ENSG00000064601
ENSG00000106049
ENSG00000232112
ENSG00000167815
ENSG00000206527
ENSG00000172115
ENSG00000162704
ENSG00000105357
ENSG00000180198
ENSG00000091536
ENSG00000101294
ENSG00000136279
ENSG00000187630
ENSG00000121083
ENSG00000185896
ENSG00000166224
ENSG00000164402
ENSG00000198576
ENSG00000182149
ENSG00000179115
ENSG00000166598
ENSG00000075624
ENSG00000130520
ENSG00000138760
ENSG00000136026
ENSG00000121940
ENSG00000241553
ENSG00000105323
ENSG00000203485
ENSG00000124529
ENSG00000117862
ENSG00000183044
ENSG00000107796
ENSG00000115414
ENSG00000043093
ENSG00000121060
ENSG00000103426
ENSG00000077549
ENSG00000125944
ENSG00000198856
ENSG00000132646
ENSG00000128595
ENSG00000117394
ENSG00000169032
ENSG00000112294
ENSG00000177156
ENSG00000140497
ENSG00000168385
ENSG00000153395
ENSG00000197746
ENSG00000099624
ENSG00000101335
ENSG00000138594
ENSG00000167004
ENSG00000173801
ENSG00000139644
ENSG00000111142
ENSG00000155657
ENSG00000215440
ENSG00000115339
ENSG00000078668
ENSG00000168827
ENSG00000174953
ENSG00000164687
ENSG00000105835
ENSG00000167508
ENSG00000047849
ENSG00000095380
ENSG00000100075
ENSG00000104805
ENSG00000004487
ENSG00000178209
ENSG00000155660
ENSG00000175130
ENSG00000134453
ENSG00000095002
ENSG00000198561
ENSG00000133226
ENSG00000116649
ENSG00000132470
ENSG00000152642

## Sheet: Down
ENSG00000096171
ENSG00000107581
ENSG00000123349
ENSG00000165280
ENSG00000100519
ENSG00000184897
ENSG00000169223
ENSG00000122705
ENSG00000029363
ENSG00000101189
ENSG00000100216
ENSG00000134001
ENSG00000148484
ENSG00000113575
ENSG00000037474
ENSG00000254986
ENSG00000167085
ENSG00000121634
ENSG00000009307
ENSG00000074964
ENSG00000178127
ENSG00000123136
ENSG00000131149
ENSG00000166333
ENSG00000085491
ENSG00000198408
ENSG00000149115
ENSG00000196363
ENSG00000143549
ENSG00000119912
ENSG00000124571
ENSG00000175390
ENSG00000112246
ENSG00000161847
ENSG00000167978
ENSG00000119888
ENSG00000130762
ENSG00000145050
ENSG00000149100
ENSG00000179950
ENSG00000165209
ENSG00000215021
ENSG00000025772
ENSG00000120802
ENSG00000135387
ENSG00000148335
ENSG00000136463
ENSG00000063854
ENSG00000051620
ENSG00000038274
ENSG00000086061
ENSG00000131828
ENSG00000063046
ENSG00000105519
ENSG00000197451
ENSG00000089737
ENSG00000103653
ENSG00000113712
ENSG00000130706
ENSG00000111669
ENSG00000156515
ENSG00000165637
ENSG00000204590
ENSG00000119335
ENSG00000161960
ENSG00000213024
ENSG00000102401
ENSG00000134684
ENSG00000204843
ENSG00000197114
ENSG00000153774
ENSG00000152910
ENSG00000128609
ENSG00000099901
ENSG00000196396
ENSG00000184110
ENSG00000081154
ENSG00000176619
ENSG00000110090
ENSG00000111667
ENSG00000166197
ENSG00000148229
ENSG00000023734
ENSG00000166226
ENSG00000130726
ENSG00000165283
ENSG00000134201
ENSG00000065978
ENSG00000170312
ENSG00000105254
ENSG00000161888
ENSG00000198954
ENSG00000065150
ENSG00000163344
ENSG00000010292
ENSG00000182481
ENSG00000179134
ENSG00000185651
ENSG00000117758
ENSG00000141522
ENSG00000104408
ENSG00000182809
ENSG00000213366
ENSG00000169564
ENSG00000113068
ENSG00000184575
ENSG00000101210
ENSG00000150768
ENSG00000117448
ENSG00000181163
ENSG00000196531
ENSG00000103257
ENSG00000171530
ENSG00000196223
ENSG00000167674
ENSG00000161513
ENSG00000120694
ENSG00000105887
ENSG00000108010
ENSG00000101161
ENSG00000115468
ENSG00000108091
ENSG00000167792
ENSG00000107485
ENSG00000118816
ENSG00000041802
ENSG00000084073
ENSG00000147687
ENSG00000099942
ENSG00000147586
ENSG00000189403
ENSG00000146963
ENSG00000239857
ENSG00000105171
ENSG00000152583
ENSG00000140264
ENSG00000104969
ENSG00000165732
ENSG00000120802
ENSG00000122565
ENSG00000136810
ENSG00000121905
ENSG00000120686
ENSG00000130640
ENSG00000108468
ENSG00000092621
ENSG00000107651
ENSG00000023228
ENSG00000124333
ENSG00000163281
ENSG00000070669
ENSG00000113522
ENSG00000006625
ENSG00000029993
ENSG00000078618
ENSG00000096155
ENSG00000146386
ENSG00000143498
ENSG00000188643
ENSG00000196498
ENSG00000156508
ENSG00000133026
ENSG00000133265
ENSG00000134202
ENSG00000156508
ENSG00000125686
ENSG00000164919
ENSG00000099940
ENSG00000164961
ENSG00000100280
ENSG00000206395
ENSG00000178425
ENSG00000102316
ENSG00000096384
ENSG00000031698
ENSG00000077235
ENSG00000168003
ENSG00000105612
ENSG00000146476
ENSG00000241468
ENSG00000137168
ENSG00000109971
ENSG00000133138
ENSG00000167553
ENSG00000157593
ENSG00000131504
ENSG00000101310
ENSG00000170421
ENSG00000113368
ENSG00000087470
ENSG00000103266
ENSG00000169245
ENSG00000172270
ENSG00000137207
ENSG00000168653
ENSG00000102119
ENSG00000117593
ENSG00000223572
ENSG00000137055
ENSG00000117984
ENSG00000185803
ENSG00000066583
ENSG00000117632
ENSG00000100577
ENSG00000187808
ENSG00000257577
ENSG00000128245
ENSG00000112640
ENSG00000145354
ENSG00000171848
ENSG00000133112
ENSG00000143061
ENSG00000111057
ENSG00000203879
ENSG00000181751
ENSG00000135622
ENSG00000126267
ENSG00000160182
ENSG00000099194
ENSG00000164885
ENSG00000189043
ENSG00000140263
ENSG00000204569
ENSG00000132953
ENSG00000164985
ENSG00000000419
ENSG00000100345
ENSG00000009844
ENSG00000109814
ENSG00000130707
ENSG00000153904
ENSG00000106268
ENSG00000159792
ENSG00000111907
ENSG00000124145
ENSG00000105518
ENSG00000010361
ENSG00000070081
ENSG00000025796
ENSG00000187164
ENSG00000115286
ENSG00000214530
ENSG00000159335
ENSG00000131171
ENSG00000147996
ENSG00000106541
ENSG00000167774
ENSG00000102024
ENSG00000155366
ENSG00000146540
ENSG00000197043
ENSG00000091527
ENSG00000004478
ENSG00000109062
ENSG00000128567
ENSG00000085831
ENSG00000022277
ENSG00000115919
ENSG00000172889
ENSG00000115850
ENSG00000064651
ENSG00000138175
ENSG00000104267
ENSG00000100605
ENSG00000143416
