# Supplementary material for: Proteomic analysis of acquired tamoxifen resistance in MCF-7 cells reveals expression signatures associated with enhanced migration
Source: Breast Cancer Res. 2012 Mar 14;14(2):R45. doi: 10.1186/bcr3144 (PMC3446379; doi:10.1186/bcr3144)
Supplement: Additional file 3 — (Table S3). List of proteins identified and quantified in three MCF-7-control cell samples obtained at different passages. This file contains a total of 635 proteins with relative abundances by the fold-change ratios with statistical assessment (P-values). [file bcr3144-S3.XLS]

## Sheet: Sheet1
Accession	# AAs	MW [kDa]	calc. pI	Description	ΣCoverage	Σ# PSMs	Σ# Peptides	Protein ratio P25/P13	t-test	Protein ratio P50/P13	t-test	Protein ratio P50/P25	t-test
IPI00796342.1	94	10.5846	8.1626	11 kDa protein lng=94	26.6	2	2	1.20099	0.434322	1.32008	0.337103	1.10702	0.714382
IPI:IPI00917777.1	937	105.317	5.22412	116 kDa U5 small nuclear ribonucleoprotein component isoform b	1.28	1	1	0.947067	0.388826	1.16499	0.118914	1.23848	0.0294247
IPI00789577.1	107	12.0743	9.84717	12 kDa protein lng=107	23.36	2	2	1.07323	0.561857	0.877774	0.368608	0.822552	0.0537941
IPI00790097.1	111	11.9702	9.45166	12 kDa protein lng=111	10.81	1	1	0.936979	0.723736	0.958287	0.819364	1.03078	0.8536
IPI00641665.1	115	12.3746	5.17334	12 kDa protein lng=115	12.17	4	1	0.981379	0.772328	1.03815	0.413313	0.978185	0.255929
IPI:IPI00795155.1	114	12.7694	5.08447	13 kDa protein	7.02	2	1	1.23886	0.11871	1.09603	0.535097	0.890075	0.263654
IPI00642387.1	116	13.2236	4.83057	13 kDa protein lng=116	20.69	3	2	1.06675	0.377487	1.04299	0.556422	0.984975	0.631455
IPI:IPI00000816.1	255	29.1554	4.7417	14-3-3 protein epsilon	39.61	26	9	0.975715	0.562725	0.949057	0.0949217	1.00148	0.565122
IPI:IPI00220642.7	247	28.2849	4.89404	14-3-3 protein gamma	23.89	20	7	0.9702	0.494127	0.917425	0.16231	1.06603	0.105033
IPI:IPI00018146.1	245	27.7468	4.77979	14-3-3 protein theta	25.31	15	6	0.970928	0.609207	0.927447	0.252437	0.949617	0.1625
IPI:IPI00021263.3	245	27.7277	4.79248	14-3-3 protein zeta/delta	46.94	25	10	0.788964	0.199887	0.700085	0.0282532	0.855125	0.469204
IPI00878431.1	128	14.7765	7.98682	15 kDa protein lng=128	5.47	2	1	1.01946	0.802262	1.05969	0.272258	1.04982	0.568626
IPI00946606.1	135	15.7032	9.84717	16 kDa protein lng=135	17.78	2	2	0.850418	0.0962987	1.16922	0.253461	1.38399	0.0881017
IPI00930599.1	145	16.2798	4.65283	16 kDa protein lng=145	18.62	3	2	1.12124	0.152634	0.99433	0.921222	1.05522	0.0866486
IPI00795853.1	147	16.0419	11.8979	16 kDa protein lng=147	7.48	2	1	0.961031	0.724741	1.03855	0.651053	1.09271	0.318973
IPI:IPI00893630.1	169	19.0479	8.45557	19 kDa protein	6.51	1	1	1.0226	0.851583	1.03751	0.0479813	1.02517	0.902382
IPI00640741.1	171	18.9637	6.91748	19 kDa protein lng=171	38.6	19	7	1.10034	0.290316	1.1721	0.0463946	1.06265	0.43316
IPI00796161.1	172	20.3351	5.16064	20 kDa protein lng=172	5.23	2	1	1.07468	0.230524	0.973048	0.412188	0.910175	0.147507
IPI00927715.1	174	20.4971	11.2827	21 kDa protein lng=174	12.07	3	2	1.11721	0.0103898	1.18793	0.288887	1.00588	0.644644
IPI00795527.1	185	20.8002	7.40088	21 kDa protein lng=185	45.41	6	3	0.892539	0.00810901	0.955177	0.285584	0.975829	0.194029
IPI00644531.1	187	21.0725	7.81104	21 kDa protein lng=187	14.97	3	2	1.03008	0.879957	1.03821	0.685043	1.10255	0.966706
IPI00940004.1	200	23.0199	8.96826	23 kDa protein lng=200	4.5	2	1	0.971097	0.779035	0.918778	0.52977	0.95328	0.741722
IPI00646767.1	209	23.917	5.59229	24 kDa protein lng=209	9.09	2	1	1.52426
IPI00795606.1	230	26.2656	8.32373	26 kDa protein lng=230	7.83	3	2	0.869517	0.140049	0.859111	0.161952	0.983463	0.862438
IPI:IPI00021926.4	389	44.1451	7.48877	26S protease regulatory subunit 10B	6.68	3	2	1.05586	0.579816	0.955391	0.618096	0.945463	0.0147152
IPI:IPI00011126.6	440	49.1537	6.21436	26S protease regulatory subunit 4	9.77	4	3	1.00561	0.97761	0.877964	0.420113	0.873597	0.504225
IPI:IPI00021435.3	433	48.6031	5.94775	26S protease regulatory subunit 7	9.7	5	3	0.941359	0.295839	0.884664	0.1274	0.857835	0.354914
IPI:IPI00019927.2	324	37.0025	6.771	26S proteasome non-ATPase regulatory subunit 7	4.63	3	1	1.25074	0.611411	1.11677	0.819859	0.912744	0.683898
IPI:IPI00550037.3	257	29.8234	10.4771	28S ribosomal protein S15, mitochondrial	2.72	1	1	1.11345	0.0610783	1.26511	0.0132571	1.14439	0.00417495
IPI:IPI00641924.2	396	45.8058	9.51025	28S ribosomal protein S9, mitochondrial	2.78	1	1	1.29599	0.110974	1.16113	0.378734	0.900845	0.278511
IPI00917420.1	282	30.3289	7.81104	30 kDa protein lng=282	3.55	2	1	1.1634	0.293373	1.18348	0.0197367	1.02818	0.880462
IPI00795257.3	293	31.528	7.60596	32 kDa protein lng=293	55.63	76	11	1.08909	0.159099	1.1361	0.00415998	1.02114	0.303315
IPI00798351.1	317	34.5865	5.5415	35 kDa protein lng=317	7.26	3	2	0.942835	0.494513	0.940037	0.441196	0.969854	0.967478
IPI:IPI00009680.3	332	37.5117	8.39697	39S ribosomal protein L44, mitochondrial	3.31	1	1	1.09298	0.105514	1.10922	0.134622	1.02192	0.696448
IPI00556589.3	35	4.06618	8.98291	4 kDa protein lng=35	34.29	1	1	0.823094	0.141724	0.926499	0.418513	1.13413	0.0340147
IPI:IPI00008438.1	165	18.8859	10.1548	40S ribosomal protein S10	9.7	4	2	0.96282	0.0965436	1.02068	0.634759	1.08612	0.291398
IPI:IPI00025091.3	158	18.419	10.3013	40S ribosomal protein S11	10.13	4	2	0.918525	0.278922	0.894895	0.239517	0.984652	0.591069
IPI:IPI00013917.3	132	14.5055	7.21045	40S ribosomal protein S12	14.39	3	2	1.01963	0.823546	1.0324	0.711156	1.02771	0.831436
IPI:IPI00221089.5	151	17.2117	10.5356	40S ribosomal protein S13	23.18	8	4	1.0072	0.88015	1.08274	0.234257	1.08334	0.0975596
IPI:IPI00026271.5	151	16.2625	10.0522	40S ribosomal protein S14	15.23	3	2	1.02757	0.895418	0.929265	0.598564	0.928873	0.675662
IPI:IPI00221091.9	130	14.83	10.1255	40S ribosomal protein S15a	28.46	4	3	0.939625	0.473813	1.10373	0.127222	1.12702	0.175495
IPI:IPI00221092.8	146	16.435	10.2134	40S ribosomal protein S16	19.86	5	3	0.933638	0.336057	0.864538	0.116379	0.94281	0.060877
IPI:IPI00013296.3	152	17.7079	10.9897	40S ribosomal protein S18	17.76	5	3	0.833714	0.0557234	0.913525	0.270993	1.01916	0.256084
IPI:IPI00215780.5	145	16.0505	10.3159	40S ribosomal protein S19	39.31	9	6	0.914741	0.0785602	0.938192	0.264518	1.07832	0.609684
IPI:IPI00013485.3	293	31.3046	10.2427	40S ribosomal protein S2	40.96	17	12	0.988729	0.900501	0.958286	0.34411	0.97842	0.728836
IPI:IPI00218606.7	143	15.7977	10.4917	40S ribosomal protein S23	7.69	2	1	0.893002	0.0829206	0.780168	0.00654047	0.880715	0.0583297
IPI:IPI00012750.3	125	13.7337	10.1108	40S ribosomal protein S25	22.4	6	3	0.932011	0.254884	1.00375	0.903144	1.07097	0.200664
IPI:IPI00011253.3	243	26.6714	9.65674	40S ribosomal protein S3	24.69	10	6	0.967203	0.576599	0.974079	0.644771	1.01345	0.828756
IPI:IPI00217030.10	263	29.5791	10.1548	40S ribosomal protein S4, X isoform	20.91	8	6	0.977247	0.551532	0.967887	0.306554	0.969383	0.788419
IPI:IPI00008433.4	204	22.8621	9.71533	40S ribosomal protein S5	18.14	5	3	0.925525	0.574266	0.905463	0.101434	1.0105	0.878043
IPI:IPI00013415.1	194	22.1133	10.0962	40S ribosomal protein S7	14.95	5	3	0.994808	0.941962	0.966122	0.42847	0.977198	0.736633
IPI00794875.1	372	41.237	7.25439	41 kDa protein lng=372	8.6	4	3	1.08533	0.141219	1.01895	0.686357	0.902969	0.10503
IPI00746554.2	423	47.9941	10.5649	48 kDa protein lng=423	5.91	3	2	1.04007	0.75836	1.20814	0.238639	1.00217	0.0153878
IPI00873598.2	455	49.1091	4.79248	49 kDa protein lng=455	7.47	6	4	1.20723	0.179012	1.33505	0.0509666	1.11193	0.210426
IPI:IPI00878204.1	42	4.9669	11.7075	5 kDa protein	14.29	1	1	0.817994	0.26136	1.31964	0.041423	1.6183	0.0409593
IPI00791571.1	43	4.67237	9.45166	5 kDa protein lng=43	11.63	1	1	1.16803	0.0980974	1.1855	0.0833313	1.02454	0.818914
IPI:IPI00966528.1	474	50.9543	8.38232	51 kDa protein	2.53	2	1	1.05042	0.127762	0.980254	0.658898	0.93882	0.188569
IPI:IPI00924906.1	478	54.783	6.49365	55 kDa protein	4.18	4	2	1.0352	0.74649	0.932551	0.601731	0.913598	0.471557
IPI00646055.1	495	57.1836	7.59131	57 kDa protein lng=495	4.85	5	2	0.972537	0.315851	0.982729	0.319342	0.992249	0.587124
IPI00302925.4	547	59.4404	5.78271	59 kDa protein lng=547	13.71	13	7	0.931312	0.117151	0.999799	0.980172	1.10078	0.153404
IPI00925601.1	591	64.4833	6.7124	5-aminoimidazole-4-carboxamide ribonucleotide formyltransferase/IMP cyclohydrolase, isoform CRA_g lng=591	8.46	6	4	1.0756	0.549304	0.998087	0.972363	0.963872	0.515707
IPI:IPI00784154.1	573	61.0164	5.87158	60 kDa heat shock protein, mitochondrial	42.58	51	21	1.09992	0.339186	1.1626	0.0365925	1.07051	0.494952
IPI:IPI00008530.1	317	34.2518	5.97314	60S acidic ribosomal protein P0	23.34	14	7	1.04055	0.746472	1.10103	0.0180263	1.02731	0.636995
IPI:IPI00008527.3	114	11.5067	4.32275	60S acidic ribosomal protein P1	14.04	3	1	1.02483	0.851352	1.0232	0.887151	0.963485	0.99339
IPI:IPI00008529.1	115	11.6578	4.53857	60S acidic ribosomal protein P2	38.26	6	3	1.04719	0.20158	0.981796	0.825282	0.879094	0.437263
IPI:IPI00465361.4	211	24.2465	11.6489	60S ribosomal protein L13	22.27	8	5	0.995086	0.822809	1.10115	0.0530294	1.15755	0.0653443
IPI:IPI00413324.6	184	21.3833	10.1694	60S ribosomal protein L17	5.43	2	1	0.970194	0.910864	0.865382	0.439028	0.885427	0.676725
IPI:IPI00215719.6	188	21.6211	11.7222	60S ribosomal protein L18	19.68	5	3	0.863875	0.080167	1.07325	0.515816	1.13538	0.167618
IPI:IPI00025329.1	196	23.4512	11.4731	60S ribosomal protein L19	4.59	1	1	1.02765	0.859602	1.08974	0.57014	1.06564	0.476493
IPI:IPI00021266.1	156	17.6841	10.4478	60S ribosomal protein L23a	19.87	5	3	1.03513	0.269738	1.0086	0.710935	0.956939	0.305292
IPI:IPI00219155.5	136	15.7877	10.5649	60S ribosomal protein L27	12.5	3	2	0.897508	0.30881	0.82175	0.0372523	0.874772	0.381919
IPI:IPI00456758.4	148	16.551	11.0044	60S ribosomal protein L27a	6.76	3	1	1.04684	0.0298789	0.907635	0.264787	0.906852	0.147771
IPI:IPI00914543.1	69	7.88318	10.6968	60S ribosomal protein L28 isoform 5	10.14	1	1	0.927022	0.238728	0.878672	0.513648	0.949729	0.789048
IPI:IPI00219156.7	115	12.7757	9.62744	60S ribosomal protein L30	24.35	3	2	0.985234	0.811762	0.906593	0.398267	0.830504	0.365344
IPI:IPI00219160.3	117	13.2845	11.4731	60S ribosomal protein L34	12.82	6	2	0.992308	0.861195	1.04329	0.236615	1.09785	0.388429
IPI:IPI00216237.5	105	12.2459	11.5903	60S ribosomal protein L36	20	2	2	0.998803	0.98923	0.972374	0.603331	0.979818	0.670136
IPI:IPI00003918.6	427	47.6674	11.063	60S ribosomal protein L4	9.13	8	4	0.968706	0.0592653	1.03352	0.450033	1.10884	0.206607
IPI:IPI00329389.8	288	32.7076	10.5796	60S ribosomal protein L6	17.01	6	4	0.990365	0.671856	0.953532	0.419758	0.977191	0.471411
IPI:IPI00030179.3	248	29.2072	10.6528	60S ribosomal protein L7	18.15	9	5	0.919607	0.15096	0.927587	0.0141668	0.98237	0.843249
IPI:IPI00219525.10	483	53.106	7.2251	6-phosphogluconate dehydrogenase, decarboxylating	3.31	4	2	1.27888	0.275754	1.2628	0.00226215	1.01872	0.939639
IPI00792828.1	651	74.2035	6.354	74 kDa protein lng=651	1.08	2	1	1.01581	0.851287	1.20406	0.176143	1.17696	0.234162
IPI00792420.1	63	7.56993	11.0044	8 kDa protein lng=63	14.29	3	1	0.938265	0.290367	1.00066	0.995845	1.08183	0.592698
IPI00792410.1	67	7.97159	10.0962	8 kDa protein lng=67	14.93	2	1	1.0571	0.613894	0.978267	0.739268	0.932833	0.517686
IPI:IPI00966697.1	85	9.31164	5.05908	9 kDa protein	27.06	3	2	1.06347	0.78339	1.22447	0.070479	1.28749	0.527595
IPI00879364.1	80	8.74564	9.27588	9 kDa protein lng=80	16.25	1	1	0.741001	0.143288	1.13775	0.0136764	1.553	0.0700441
IPI00790982.1	82	9.36496	8.77783	9 kDa protein lng=82	23.17	7	3	0.993142	0.411985	0.935936	0.0127558	0.989238	0.00413632
IPI00062003.1	162	17.1902	9.94971	ACAT1 protein lng=162	10.49	3	1	0.954182	0.667223	1.01263	0.939788	1.0169	0.799417
IPI:IPI00028091.3	418	47.341	5.88428	Actin-related protein 3	4.55	4	2	0.983651	0.1465	0.931199	0.0443297	0.912518	0.0591145
IPI:IPI00221222.7	127	14.3864	9.59814	Activated RNA polymerase II transcriptional coactivator p15	25.98	6	3	0.975723	0.317476	1.013	0.340658	1.06305	0.185994
IPI:IPI00022442.2	156	17.406	4.93213	Acyl carrier protein, mitochondrial	3.85	2	1	1.16212	0.244581	1.0283	0.563198	0.894508	0.330331
IPI:IPI00337741.4	732	81.1726	5.47803	Acylamino-acid-releasing enzyme	4.51	4	3	0.963717	0.771886	0.808816	0.174841	0.901681	0.336017
IPI:IPI00218693.8	180	19.5954	6.02393	Adenine phosphoribosyltransferase	31.11	8	4	0.859927	0.0590112	0.851209	0.110203	0.997689	0.862912
IPI:IPI00012007.6	432	47.6852	6.34131	Adenosylhomocysteinase	7.64	5	3	0.972313	0.275378	1.09881	0.617493	1.15397	0.493533
IPI:IPI00018342.5	194	21.6213	8.63135	Adenylate kinase isoenzyme 1	7.22	2	1	1.19027	0.0989656	0.796597	0.303576	0.673799	0.103134
IPI00642414.1	174	19.1898	7.04932	Adenylyl cyclase-associated protein lng=174	7.47	1	1	1.12488	0.35317	0.972587	0.848449	0.874584	0.352034
IPI:IPI00007188.5	298	32.8742	9.74463	ADP/ATP translocase 2	19.13	9	6	1.00197	0.972063	1.22336	0.0287564	1.07695	0.096757
IPI:IPI00291467.7	298	32.8452	9.74463	ADP/ATP translocase 3	19.13	8	6	1.02668	0.820986	1.21793	0.0478013	1.09222	0.202892
IPI:IPI00296913.1	219	24.3122	4.94482	ADP-sugar pyrophosphatase	4.11	1	1	0.772951	0.127972	0.877069	0.114356	1.14747	0.356915
IPI:IPI00027442.4	968	106.743	5.52881	Alanyl-tRNA synthetase, cytoplasmic	3.82	4	3	1.20449	0.388017	1.25447	0.136974	1.06252	0.777959
IPI:IPI00220271.3	325	36.5499	6.78564	Alcohol dehydrogenase [NADP+]	9.54	4	3	0.952308	0.0536896	0.899048	0.0794734	0.983019	0.236017
IPI00926520.1	102	10.9977	6.75635	Aldose reductase lng=102	9.8	2	1	1.01752	0.817114	0.879099	0.363291	0.871204	0.381882
IPI:IPI00013808.1	911	104.788	5.43994	Alpha-actinin-4	7.03	10	6	1.01058	0.919758	0.928233	0.325687	0.938827	0.364214
IPI:IPI00008483.1	527	59.6435	7.85498	Amine oxidase [flavin-containing] A	1.9	2	1	1.4817	0.272917	1.52683	0.0206162	1.04259	0.900483
IPI00449263.1	209	24.0532	4.84326	ANP32A protein (Fragment) lng=209	18.18	5	3	1.04431	0.698463	0.933588	0.212743	0.871871	0.384237
IPI:IPI00879797.1	85	9.40557	6.91748	Armadillo repeat containing 2	11.76	1	1	0.971719	0.891732	0.990978	0.961917	1.03357	0.916124
IPI:IPI00306960.3	548	62.9025	6.25244	Asparaginyl-tRNA synthetase, cytoplasmic	6.75	4	3	1.01737	0.849521	0.930419	0.280979	0.844661	0.256497
IPI:IPI00910267.1	387	42.96	9.29053	Aspartate aminotransferase	8.79	4	3	1.02972	0.544378	0.98102	0.694769	0.999112	0.468078
IPI:IPI00219029.3	413	46.2185	7.00537	Aspartate aminotransferase, cytoplasmic	2.66	2	1	1.00667	0.867857	1.04814	0.176949	1.04837	0.381801
IPI:IPI00216951.2	501	57.1	6.55127	Aspartyl-tRNA synthetase, cytoplasmic	7.58	5	4	0.976811	0.62453	0.966377	0.678546	0.983842	0.90669
IPI00654820.2	236	26.0324	9.99365	ATP synthase subunit a lng=236	4.24	1	1	0.950701	0.634921	1.01626	0.966254	1.06532	0.872345
IPI:IPI00440493.2	553	59.7136	9.12939	ATP synthase subunit alpha, mitochondrial	21.34	15	9	1.05541	0.735301	1.21382	0.0413681	1.14425	0.376875
IPI:IPI00303476.1	529	56.5246	5.40186	ATP synthase subunit beta, mitochondrial	32.33	25	12	1.10618	0.588019	1.14922	0.0536549	1.08043	0.816625
IPI:IPI00024920.1	168	17.4792	5.49072	ATP synthase subunit delta, mitochondrial	8.93	3	2	1.18795	0.575428	1.41502	0.104912	1.15692	0.515214
IPI:IPI00844578.1	1270	140.869	6.84424	ATP-dependent RNA helicase A	0.87	2	1	1.0139	0.396585	1.1751	0.207022	1.16788	0.310604
IPI:IPI00000643.1	211	23.7572	6.69775	BAG family molecular chaperone regulator 2	5.21	1	1	0.8623	0.212761	1.00897	0.948846	1.17878	0.407713
IPI:IPI00218200.8	246	27.974	8.44092	B-cell receptor-associated protein 31	8.13	2	2	1.0245	0.749232	0.950607	0.580308	0.939082	0.436661
IPI:IPI00551024.5	575	58.91	7.48877	Bifunctional ATP-dependent dihydroxyacetone kinase/FAD-AMP lyase (cyclizing)	2.09	1	1	0.743871	0.0285153	0.927274	0.531957	1.25437	0.207774
IPI:IPI00218342.10	935	101.495	7.29834	C-1-tetrahydrofolate synthase, cytoplasmic	7.59	6	6	1.09694	0.588279	0.981297	0.920998	0.969095	0.359885
IPI00945782.1	113	12.8679	4.25928	calmodulin 1 isoform 2 lng=113	19.47	2	1	1.09424	0.0238395	1.07091	0.139533	0.980293	0.462674
IPI:IPI00941747.1	592	67.5259	4.60205	Calnexin	6.59	5	3	1.21495	0.0443138	1.06032	0.464532	1.06906	0.14534
IPI:IPI00020599.1	417	48.1118	4.43701	Calreticulin	10.55	7	4	0.917493	0.0344892	0.880698	0.0892342	0.918871	0.409862
IPI:IPI00295386.7	277	30.3559	8.32373	Carbonyl reductase [NADPH] 1	3.97	1	1	0.788897	0.0669634	0.677246	0.109133	0.866456	0.462366
IPI:IPI00012912.1	658	73.7304	8.17725	Carnitine O-palmitoyltransferase 2, mitochondrial	1.52	1	1	1.03638	0.759671	1.16505	0.2406	1.13	0.170358
IPI00741317.1	385	45.2519	7.94287	Casein kinase 2 alpha isoform lng=385	2.08	1	1	0.999569	0.966053	0.916169	0.606463	0.919987	0.602755
IPI00946283.1	857	96.6074	5.65576	cDNA FLJ10401 fis, clone NT2RM4000421, highly similar to Transportin-3 lng=857	1.98	1	1	0.990745	0.97018	1.01133	0.96169	1.02083	0.944608
IPI00930130.2	397	44.5735	4.93213	cDNA FLJ11352 fis, clone HEMBA1000020, highly similar to Tubulin beta-2C chain lng=397	37.78	31	13	1.01449	0.790102	0.892991	0.160444	0.936057	0.173546
IPI:IPI00017672.4	293	32.5304	7.21045	cDNA FLJ25678 fis, clone TST04067, highly similar to PURINE NUCLEOSIDE PHOSPHORYLASE	10.24	4	3	1.22973	0.336437	1.34771	0.0503001	1.10356	0.555244
IPI00442825.1	330	36.9757	6.02393	cDNA FLJ26567 fis, clone LNF05260, highly similar to Annexin VI lng=330	6.06	3	2	0.977629	0.868551	1.0128	0.86091	1.04699	0.733329
IPI00903321.1	699	78.8132	5.10986	cDNA FLJ31621 fis, clone NT2RI2003205, highly similar to Transportin-2 lng=699	1.43	1	1	0.794387	0.359361	0.823178	0.33633	1.04645	0.870896
IPI00148599.1	721	80.4349	6.40479	cDNA FLJ32765 fis, clone TESTI2001852, weakly similar to Homo sapiens contactin associated protein (Caspr) mRNA lng=721	0.97	2	1	1.09866	0.481415	1.22243	0.0507758	1.12535	0.404024
IPI00902652.1	273	29.4191	6.80029	cDNA FLJ37148 fis, clone BRACE2025333, highly similar to Homo sapiens Na+/H+ exchange regulatory co-factor (NHERF) mRNA lng=273	5.13	1	1					0.738587
IPI00923597.2	357	38.6759	6.22705	cDNA FLJ39243 fis, clone OCBBF2008283, highly similar to Protein NDRG1 lng=357	9.8	3	2	0.967653	0.852086	1.00185	0.997559	0.95881	0.849585
IPI00445108.3	424	48.4784	5.43994	cDNA FLJ44621 fis, clone BRACE2016896, highly similar to Lysyl-tRNA synthetase lng=424	6.37	7	3	0.912303	0.187486	0.857944	0.0854061	0.968406	0.23997
IPI00443657.1	135	15.3329	10.7407	cDNA FLJ46566 fis, clone THYMU3040829, moderately similar to Cold-inducible RNA-binding protein lng=135	10.37	1	1	1.14611	0.506265	1.22004	0.0667499	1.07615	0.735233
IPI00909795.1	275	31.0828	4.93213	cDNA FLJ50114, highly similar to Spermine synthase lng=275	15.27	5	3	0.92835	0.675503	0.827692	0.110714	0.864577	0.544233
IPI00908618.1	158	18.274	5.10986	cDNA FLJ50118, highly similar to Splicing factor, arginine/serine-rich 4 lng=158	5.7	1	1	1.24511	0.298684	1.17616	0.175604	0.955122	0.701374
IPI00910463.1	390	42.5678	5.79541	cDNA FLJ50286, highly similar to Retinal dehydrogenase 1 lng=390	5.64	3	2	0.769047	0.438782	0.498585	0.00557676	0.618358	0.381096
IPI00909657.1	477	54.1238	7.79639	cDNA FLJ50378, highly similar to Phenylalanyl-tRNA synthetase alpha chain lng=477	2.94	1	1	1.29562	0.0263997	1.37401		0.546732
IPI00922328.1	108	12.0353	9.24658	cDNA FLJ50449, moderately similar to P2X purinoceptor 4 lng=108	4.63	1	1	1.40117	0.196569	1.35699	0.0806369	0.980064	0.837176
IPI00922704.1	75	8.30536	11.1802	cDNA FLJ50798, weakly similar to Ubiquinol-cytochrome c reductase complex ubiquinone-binding protein QP-C lng=75	9.33	2	1	0.881709	0.0286311	1.02959	0.333069	1.17904	0.022307
IPI00909746.1	147	17.4444	11.063	cDNA FLJ51502, highly similar to 60S ribosomal protein L18a lng=147	5.44	2	1	0.976744	0.0253625	0.955558	0.536943	0.984105	0.758599
IPI00909703.2	412	45.6993	8.45557	cDNA FLJ51518, highly similar to Annexin A11 lng=412	2.67	2	1	1.26212	0.0665251	1.26207	0.178095	1.00819	0.999732
IPI00878876.1	120	13.2829	8.90967	cDNA FLJ51872, highly similar to Small nuclear ribonucleoprotein Sm D3 lng=120	15.83	4	2	0.992031	0.678431	0.976546	0.775243	0.963991	0.851081
IPI00515040.1	145	15.8861	9.12939	cDNA FLJ51938 lng=145	4.83	1	1	1.4226	0.175675	1.01473	0.918287	0.721323	0.0971593
IPI00910350.1	238	26.5656	5.2876	cDNA FLJ52068, highly similar to Microtubule-associated protein RP/EB family member 1 lng=238	5.04	2	1	1.06784	0.611887	0.927331	0.697259	0.87965	0.389788
IPI:IPI00910487.1	397	44.1761	8.95361	cDNA FLJ52569, highly similar to Collagen-binding protein 2	2.77	2	1	1.08039	0.336681	1.11479	0.18708	1.04199	0.681596
IPI00894365.2	351	39.2005	5.59229	cDNA FLJ52842, highly similar to Actin, cytoplasmic 1 lng=351	43.3	63	12	0.907992	0.0239432	0.955792	0.211629	1.06395	0.166814
IPI00953417.1	243	27.419	4.48779	cDNA FLJ53012, highly similar to Tubulin beta-7 chain lng=243	38.68	18	7	0.945147	0.183653	0.797104	0.0168414	0.847894	0.00645544
IPI00908770.1	317	35.8973	4.93213	cDNA FLJ53063, highly similar to Tubulin beta-7 chain lng=317	39.75	30	11	0.945147	0.183653	0.797104	0.0168414	0.847894	0.00645544
IPI00922290.1	156	17.7463	8.646	cDNA FLJ53094, highly similar to Receptor expression-enhancing protein 5 lng=156	5.13	2	1	1.20051	0.0956953	1.1661	0.517518	0.988166	0.890406
IPI00908506.1	407	44.8139	6.91748	cDNA FLJ53122, highly similar to ATP-dependent RNA helicase DDX3Y lng=407	8.35	4	3	1.20718	0.300427	1.0018	0.964263	0.950781	0.306739
IPI00910687.1	635	71.7556	7.13721	cDNA FLJ53309, highly similar to Methionyl-tRNA synthetase lng=635	3.62	3	2	1.01582	0.910656	1.0381	0.819951	1.08498	0.676758
IPI:IPI00967299.1	993	111.056	8.86572	cDNA FLJ53442, highly similar to Poly (ADP-ribose) polymerase 1	1.01	2	1	0.907218	0.570881	0.885579	0.516616	0.978647	0.911168
IPI:IPI00971120.1	359	40.1359	5.30029	cDNA FLJ53687, highly similar to Hsc70-interacting protein	16.43	9	6	1.04923	0.656392	1.10077	0.188914	1.14781	0.620293
IPI00909970.1	169	18.2496	3.9165	cDNA FLJ53704, moderately similar to Nascent polypeptide-associated complex subunit alpha lng=169	7.69	1	1	1.00535	0.963459	1.09356	0.722858	1.10372	0.713146
IPI00795318.2	823	92.664	6.97607	cDNA FLJ54365, highly similar to DNA replication licensing factor MCM4 lng=823	1.34	2	1	1.00059	0.987106	0.975953	0.475648	0.979309	0.778466
IPI00908612.1	676	75.1575	6.55127	cDNA FLJ54383, highly similar to Valyl-tRNA synthetase lng=676	2.37	2	1	1.13936	0.479575	0.836863		0.363878
IPI00911039.1	586	63.8849	5.5542	cDNA FLJ54408, highly similar to Heat shock 70 kDa protein 1 lng=586	24.23	26	12	1.02675	0.739664	0.979705	0.864618	0.956985	0.709677
IPI00940152.1	411	46.2572	5.08447	cDNA FLJ54600, highly similar to Ataxin-10 lng=411	6.57	4	2	1.0051	0.935803	1.01611	0.0663815	1.08486	0.917364
IPI00384122.5	367	39.5279	9.5542	cDNA FLJ55034, highly similar to Dihydrolipoyllysine-residue succinyltransferase component of 2- oxoglutarate dehydrogenase complex, mitochondrial lng=367	2.18	2	1	0.889305	0.481096	1.03761	0.633293	1.17813	0.233506
IPI00926410.1	749	82.1407	5.13525	cDNA FLJ55045, highly similar to 26S proteasome non-ATPase regulatory subunit 2 lng=749	6.28	6	4	0.97178	0.602074	0.966422	0.628719	1.00156	0.940037
IPI00953297.1	434	47.7084	5.68115	cDNA FLJ55060, highly similar to Annexin A7 lng=434	2.07	1	1	0.965505	0.769538	0.856022	0.279624	0.892308	0.311308
IPI00935456.1	830	91.0408	8.67529	cDNA FLJ55447, highly similar to ATP-citrate synthase lng=830	6.27	5	4	1.03032	0.7346	1.01928	0.89884	0.793796	0.950472
IPI00893013.1	1070	123.219	6.06201	cDNA FLJ55480, highly similar to Exportin-1 lng=1070	2.06	4	2	0.920669	0.280642	0.917971	0.294692	0.963798	0.933126
IPI00910719.1	602	70.3158	8.55811	cDNA FLJ55705, highly similar to Threonyl-tRNA synthetase, cytoplasmic lng=602	2.16	2	1	1.05573	0.673651	0.995832	0.968355	0.953638	0.697221
IPI00873286.2	735	84.9132	6.81494	cDNA FLJ55750, highly similar to Eukaryotic translation initiation factor 3 subunit 8 lng=735	1.22	1	1	1.07434	0.177751	1.15774	0.0390087	1.08508	0.0581683
IPI00937735.1	678	72.8807	8.74854	cDNA FLJ55801, highly similar to Very-long-chain specific acyl-CoAdehydrogenase, mitochondrial lng=678	1.47	1	1	1.12801	0.60251	1.23314	0.0168801	1.10669	0.667468
IPI00909383.1	988	111.188	8.00146	cDNA FLJ56021, highly similar to Bifunctional aminoacyl-tRNA synthetase[Includes: Glutamyl-tRNA synthetase (Fragment) lng=988	2.33	3	2	0.853512	0.194963	0.911181	0.413616	1.07259	0.27415
IPI00922838.1	981	109.637	6.13818	cDNA FLJ56074, highly similar to 150 kDa oxygen-regulated protein lng=981	4.99	4	3	1.04105	0.532435	1.04201	0.611859	0.975778	0.984011
IPI00908543.1	555	61.4819	5.12256	cDNA FLJ56133, highly similar to Serine/threonine-protein phosphatase 2A 65 kDa regulatory subunit A alpha isoform lng=555	9.55	10	4	0.952814	0.280104	0.900364	0.0738642	1.00585	0.246932
IPI00642549.2	403	42.2834	5.42725	cDNA FLJ56531, highly similar to UV excision repair protein RAD23 homolog B lng=403	5.21	3	2	0.989634	0.89789	1.05169	0.684296	1.0367	0.537294
IPI00909925.1	255	27.2735	9.36377	cDNA FLJ56743, highly similar to RuvB-like 2 lng=255	8.24	3	2	0.956409	0.718305	1.08512	0.496595	1.14085	0.144925
IPI00792364.1	626	71.888	7.66455	cDNA FLJ57052, highly similar to Protein kinase C delta type lng=626	1.44	1	1	0.981715	0.771802	0.870858	0.127295	0.894311	0.0748975
IPI00911020.1	146	16.5043	5.35107	cDNA FLJ57160, highly similar to Ras-related protein Rab-11A lng=146	7.53	2	1	1.09676	0.416061	1.07019	0.527999	0.985852	0.773986
IPI00788836.1	542	57.5501	8.95361	cDNA FLJ57320, highly similar to Dihydrolipoyllysine-residue acetyltransferase component of pyruvate dehydrogenase complex, mitochondrial lng=542	2.77	2	1	1.04557	0.738848	1.06472	0.609806	1.0284	0.795553
IPI00945620.1	594	65.8875	7.47412	cDNA FLJ57661, highly similar to GMP synthase lng=594	4.04	3	2	1.1366	0.0363329	1.01056	0.906673	1.11247	0.274866
IPI00908553.1	142	16.0938	4.67822	cDNA FLJ57738, highly similar to Translationally-controlled tumor protein lng=142	17.61	5	2	1.37174	0.35148	1.56124	0.00154133	1.25368	0.60254
IPI00910144.2	478	52.4445	7.1665	cDNA FLJ58027 lng=478	5.23	2	2	1.14086	0.616412	1.0538	0.832381	0.917041	0.531718
IPI:IPI00900327.2	322	33.9045	8.23584	cDNA FLJ58339, highly similar to Poly(rC)-binding protein 2	17.7	8	5	1.05345	0.0434368	1.09077	0.133164	1.01966	0.423228
IPI00939672.1	1122	127.955	7.03467	cDNA FLJ58533, highly similar to Leucyl-tRNA synthetase, cytoplasmic lng=1122	6.33	6	5	1.19409	0.205957	0.955464	0.54666	0.900956	0.189961
IPI00922119.1	146	16.0703	9.99365	cDNA FLJ58904, highly similar to Ubiquinone biosynthesis monooxygenase COQ6 lng=146	6.16	2	1	1.11001	0.11315	1.12863	0.0728473	1.02324	0.502088
IPI00793232.1	166	19.4658	7.50342	cDNA FLJ59109, highly similar to Pyridoxine-5'-phosphate oxidase lng=166	11.45	1	1
IPI00908588.1	587	66.0889	5.70654	cDNA FLJ59206, highly similar to Eukaryotic translation initiation factor 4B lng=587	1.36	1	1	1.03797	0.822592	1.15585	0.121288	1.12737	0.514859
IPI00874215.2	1189	134.066	5.43994	cDNA FLJ59298, highly similar to Eukaryotic translation initiation factor 4 gamma 3 lng=1189	0.84	1	1	0.797653	0.218699	0.903301	0.430615	1.13903	0.383827
IPI00798375.2	544	61.4779	8.85107	cDNA FLJ59357, highly similar to Probable ATP-dependent RNA helicase DDX5 lng=544	11.21	10	6	0.870807	0.205507	0.839276	0.15901	1.06225	0.685892
IPI00910683.2	873	98.9525	7.45947	cDNA FLJ59557, highly similar to 2-oxoglutarate dehydrogenase E1 component, mitochondrial lng=873	2.98	4	2	0.86619	0.351611	0.96945	0.849493	1.16801	0.622001
IPI00910575.1	127	14.8344	4.10693	cDNA FLJ59888, moderately similar to Prostaglandin E synthase 3 lng=127	10.24	3	1	1.12554	0.365632	1.03804	0.79572	0.956081	0.592309
IPI00792677.1	416	46.2838	5.08447	cDNA FLJ60097, highly similar to Tubulin alpha-ubiquitous chain lng=416	43.99	102	14	0.895537	0.458296	0.899378	0.30131	1.01108	0.968113
IPI00910220.1	320	35.8199	4.84326	cDNA FLJ60230, highly similar to Arsenical pump-driving ATPase lng=320	3.13	1	1	0.987146	0.622016	1.00873	0.963422	1.0335	0.916054
IPI00909207.1	183	20.0946	8.77783	cDNA FLJ60461, highly similar to Peroxiredoxin-2 lng=183	31.15	11	7	1.04183	0.47462	1.0067	0.83792	0.96081	0.529337
IPI:IPI00940887.1	442	50.0581	7.06396	cDNA FLJ60551	5.66	3	2	0.953012	0.547166	0.855859	0.248766	1.00393	0.472449
IPI00942368.1	410	45.44	5.49072	cDNA FLJ61035, highly similar to Selenium-binding protein 1 lng=410	9.27	4	3	1.30174	0.391649	1.41687	0.148927	1.13093	0.72093
IPI00908723.1	311	33.3166	8.25049	cDNA FLJ61039, highly similar to Stomatin-like protein 2 lng=311	4.82	2	1	1.12789	0.337473	1.0247	0.878537	0.913117	0.596475
IPI00930263.1	173	19.6372	8.93896	cDNA FLJ61099, highly similar to ADP-ribosylation factor 1 lng=173	20.23	8	3	1.05288	0.0248109	0.92003	0.447345	0.912036	0.256036
IPI00952607.1	499	54.7695	7.6792	chaperonin containing TCP1, subunit 7 isoform d lng=499	6.41	5	3	0.981301	0.881685	1.15357	0.235013	1.06431	0.0100095
IPI00921414.1	493	53.102	7.98682	Chaperonin Cpn60/TCP-1 family protein lng=493	10.55	4	3	0.972834	0.765755	1.1394	0.531325	0.972082	0.389699
IPI:IPI00010896.3	241	26.9057	5.17334	Chloride intracellular channel protein 1	12.86	4	2	1.00953	0.915511	0.891321	0.207462	0.915718	0.036939
IPI:IPI00297579.4	183	20.7984	5.32568	Chromobox protein homolog 3	15.3	3	2	0.960902	0.761837	0.833305	0.00676602	0.959204	0.377707
IPI00791304.3	409	45.3761	5.65576	Chromosome 20 open reading frame 3 lng=409	3.42	2	1	0.977602	0.690895	1.18992	0.229354	1.22608	0.17067
IPI:IPI00025366.4	466	51.6795	8.32373	Citrate synthase, mitochondrial	13.3	10	6	1.01419	0.834539	1.12979	0.0320949	1.08942	0.19058
IPI:IPI00295851.4	953	107.074	6.04932	Coatomer subunit beta	2.94	3	3	0.99084	0.93146	1.10923	0.524358	1.14985	0.122868
IPI:IPI00514053.1	511	57.1741	6.21436	Coatomer subunit delta	4.5	4	2	1.19456	0.408225	1.21405	0.0214733	1.085	0.928321
IPI:IPI00002557.1	871	97.5596	5.80811	Coatomer subunit gamma-2	1.38	1	1	1.17981	0.261259	1.03694	0.8799	0.883675	0.605335
IPI:IPI00012011.6	166	18.4907	8.08936	Cofilin-1	40.96	15	6	0.934698	0.166442	0.996819	0.976459	1.04723	0.390025
IPI:IPI00014230.1	282	31.3426	4.84326	Complement component 1 Q subcomponent-binding protein, mitochondrial	15.6	4	3	1.08458	0.419109	1.1331	0.376991	1.04684	0.666682
IPI:IPI00024403.1	537	60.0921	5.84619	Copine-3	10.06	4	4	1.02515	0.687094	1.03022	0.843205	1.0077	0.971509
IPI:IPI00022977.1	381	42.6173	5.59229	Creatine kinase B-type	37.01	38	9	1.03988	0.0715828	1.03111	0.304388	0.99614	0.753122
IPI:IPI00021828.1	98	11.1326	7.56201	Cystatin-B	12.24	1	1	0.993133	0.997817	1.53692	0.0901989	1.54785	0.179078
IPI00514049.1	168	19.002	9.12939	Cytidine monophosphate (UMP-CMP) kinase 1, cytosolic lng=168	7.14	2	1	0.984621	0.718541	0.940964	0.310894	0.969721	0.205456
IPI:IPI00017510.3	227	25.5482	4.81787	Cytochrome c oxidase subunit 2	4.41	2	1	1.12494	0.239388	1.18449	0.014055	1.06225	0.51899
IPI:IPI00006579.1	169	19.564	9.51025	Cytochrome c oxidase subunit 4 isoform 1, mitochondrial	5.92	2	1	1.05234	0.352336	1.12779	0.101979	1.07939	0.303882
IPI:IPI00015972.1	75	8.77569	10.3892	Cytochrome c oxidase subunit 6C	10.67	1	1	0.926699	0.368599	0.921688	0.209215	1.00454	0.946859
IPI:IPI00011200.5	533	56.6144	6.7124	D-3-phosphoglycerate dehydrogenase	13.51	7	5	1.10386	0.0406244	1.10278	0.287952	1.0229	0.989569
IPI:IPI00011416.2	328	35.7934	8.00146	Delta(3,5)-Delta(2,4)-dienoyl-CoA isomerase, mitochondrial	7.01	3	2	0.9338	0.619	1.04305	0.303488	1.03258	0.433102
IPI:IPI00007926.1	174	19.0966	5.04639	Deoxyribonucleoside 5'-monophosphate N-glycosidase	9.77	1	1	0.594777	0.260406	0.438704	0.00456318	0.732551	0.610653
IPI00909143.1	461	49.2514	7.6792	Dihydrolipoyl dehydrogenase lng=461	5.64	3	2	1.03081	0.69856	1.04022	0.506583	0.938222	0.903086
IPI:IPI00940786.1	808	90.924	5.77002	DNA replication licensing factor MCM3	3.22	4	2	1.02706	0.835008	1.01365	0.826332	0.99998	0.917361
IPI:IPI00003438.2	253	29.8234	9.05615	DnaJ homolog subfamily C member 8	3.16	1	1	1.04805	0.490361	0.932457	0.280843	0.89555	0.131104
IPI00025874.2	646	72.733	6.27783	Dolichyl-diphosphooligosaccharide--protein glycosyltransferase subunit 1 precursor lng=646	7.12	8	4	1.05519	0.587691	1.16096	0.0150145	1.04285	0.340047
IPI:IPI00219604.3	393	43.4113	6.62451	Dual specificity mitogen-activated protein kinase kinase 1	4.07	2	1	0.94943	0.763394	1.11102	0.350362	1.17454	0.257348
IPI:IPI00029629.3	630	70.9438	8.08936	E3 ubiquitin/ISG15 ligase TRIM25	1.59	1	1	1.12909	0.474819	1.03438	0.648469	0.918159	0.60452
IPI:IPI00895865.1	284	30.0069	8.57275	electron transfer flavoprotein subunit alpha, mitochondrial isoform b	19.37	7	4	0.999025	0.968864	1.07645	0.477245	1.04109	0.180393
IPI:IPI00396485.3	462	50.1091	9.01221	Elongation factor 1-alpha 1	22.73	19	10	1.00543	0.954693	1.03405	0.636896	1.03606	0.425928
IPI:IPI00014424.1	463	50.4383	9.02686	Elongation factor 1-alpha 2	17.06	13	7	1.14974	0.24939	1.42316	0.0188017	1.25068	0.1141
IPI:IPI00178440.3	225	24.7483	4.66553	Elongation factor 1-beta	16.89	6	4	0.931216	0.670444	0.8166	0.0311313	0.916688	0.508084
IPI:IPI00064086.5	257	28.5404	4.91943	elongation factor 1-delta isoform 4	17.12	8	4	1.0026	0.623983	0.942362	0.275274	0.959348	0.433334
IPI:IPI00937615.2	437	50.0871	6.66846	Elongation factor 1-gamma	11.67	8	5	0.972294	0.766194	0.878939	0.178621	0.945114	0.290835
IPI:IPI00186290.6	858	95.277	6.82959	Elongation factor 2	30.42	40	20	1.0185	0.56493	1.06107	0.172393	1.02906	0.371185
IPI:IPI00024911.1	261	28.9752	7.31299	Endoplasmic reticulum resident protein 29	8.43	4	2	1.02097	0.848017	0.997169	0.925709	0.998968	0.803566
IPI:IPI00027230.3	803	92.4113	4.84326	Endoplasmin	15.57	21	12	1.12357	0.289777	1.10937	0.000244919	1.01814	0.878623
IPI:IPI00024993.4	290	31.3671	8.07471	Enoyl-CoA hydratase, mitochondrial	15.52	7	4	1.01044	0.86946	1.01351	0.439712	0.941179	0.961445
IPI:IPI00009896.1	455	52.915	7.25439	Epoxide hydrolase 1	5.71	4	3	0.90057	0.520388	0.734503	0.128103	0.80042	0.293629
IPI:IPI00025491.1	406	46.1246	5.47803	Eukaryotic initiation factor 4A-I	18.23	11	6	0.9917	0.883666	0.924129	0.359334	0.927181	0.310925
IPI:IPI00029012.1	1382	166.468	6.78564	Eukaryotic translation initiation factor 3 subunit A	4.63	8	5	1.01438	0.908534	1.02101	0.846155	1.03538	0.923007
IPI:IPI00941255.1	357	37.5402	5.45264	Eukaryotic translation initiation factor 3 subunit F	3.08	2	1	1.10339	0.120859	0.997036	0.983162	0.913031	0.31064
IPI:IPI00033143.1	218	25.0434	4.93213	Eukaryotic translation initiation factor 3 subunit K	5.05	1	1	1.0888	0.476964	0.93336	0.357904	0.866943	0.299619
IPI:IPI00102069.5	374	42.4758	5.63037	Eukaryotic translation initiation factor 3 subunit M	5.61	3	2	1.12732	0.51202	1.073	0.6836	0.973836	0.685268
IPI:IPI00022648.2	431	49.1918	5.57959	Eukaryotic translation initiation factor 5	4.41	3	2	0.990848	0.812111	0.930757	0.253985	0.941224	0.3918
IPI:IPI00968296.1	404	45.4343	5.56689	Eukaryotic translation termination factor 1, isoform CRA_b	2.48	1	1	0.886065	0.46697	0.995357	0.997013	1.13208	0.139545
IPI:IPI00843975.1	586	69.3697	6.26514	Ezrin	2.73	2	2	0.790277	0.0703682	1.15427	0.121269	1.47332	0.00429133
IPI00917117.1	327	35.207	6.56592	FAM129B protein (Fragment) lng=327	3.36	1	1	1.0689	0.6542	0.810571	0.104872	0.767824	0.205324
IPI:IPI00026781.3	2511	273.254	6.44287	Fatty acid synthase	9.68	40	21	0.990102	0.65657	0.974873	0.581669	0.944234	0.704267
IPI:IPI00783862.2	206	22.1054	7.6499	Flavin reductase	6.8	1	1	0.902349	0.841323	0.801596	0.654902	0.890305	0.817696
IPI00922081.1	287	31.142	7.07861	Fructose-bisphosphate aldolase lng=287	13.24	7	3	0.974051	0.740362	0.926073	0.533183	0.954695	0.611904
IPI:IPI00465439.5	364	39.3953	8.08936	Fructose-bisphosphate aldolase A	35.16	23	10	0.966437	0.502532	0.928877	0.293368	0.949308	0.530196
IPI00384624.1	101	10.7258	9.93506	GARS-AIRS-GART (Fragment) lng=101	12.87	2	1	0.823744	0.215321	0.705296	0.100692	0.859987	0.255786
IPI00386208.1	136	14.8577	7.50342	Gastric-associated differentially-expressed protein YA61P lng=136	8.82	2	1	0.799967	0.216472	0.660778	0.00154757	0.828401	0.339892
IPI:IPI00027497.5	558	63.1072	8.32373	Glucose-6-phosphate isomerase	17.38	19	9	0.993338	0.872146	0.910179	0.0400551	0.953783	0.0992044
IPI:IPI00792916.2	525	59.1407	4.42432	glucosidase 2 subunit beta isoform 2	6.29	4	3	0.7842	0.0670026	1.0573	0.673008	1.33922	0.120008
IPI00746092.1	299	32.3024	6.53662	Glutamate dehydrogenase 1 variant (Fragment) lng=299	2.34	2	1	1.04078	0.558269	1.15635	0.00704193	1.12142	0.206358
IPI:IPI00008552.6	335	37.4082	5.38916	Glutaredoxin-3	9.85	5	3	0.926022	0.05981	0.975674	0.586522	1.05467	0.258261
IPI00953696.1	440	47.2372	8.74854	Glutathion reductase delta8+9 alternative splicing variant lng=440	5.23	3	2	1.05572	0.555234	1.00616	0.958295	0.965229	0.663036
IPI:IPI00246975.8	225	26.5421	5.5415	Glutathione S-transferase Mu 3	34.22	12	6	0.941805	0.409526	0.840481	0.00154365	0.91621	0.21019
IPI00513927.1	180	20.9247	6.55127	Glutathione S-transferase omega 1 lng=180	4.44	1	1	1.01374	0.701201	1.13896	0.154842	1.12988	0.168543
IPI:IPI00011604.2	173	18.8726	4.88135	Glycine cleavage system H protein, mitochondrial	5.78	2	1	1.06492	0.681322	0.782677	0.104764	0.736329	0.178164
IPI:IPI00004358.4	843	96.6345	6.85889	Glycogen phosphorylase, brain form	6.17	10	4	0.998093	0.995673	1.10252	0.0503857	1.10366	0.622076
IPI00909181.1	196	21.8866	8.6167	GrpE protein homolog lng=196	4.59	1	1	0.882598	0.672587	1.28963	0.128341	1.48304	0.206422
IPI:IPI00643041.3	216	24.4076	7.48877	GTP-binding nuclear protein Ran	14.81	9	3	0.906204	0.0121403	1.00476	0.833964	1.06337	0.0352289
IPI:IPI00015954.1	198	22.3525	6.68311	GTP-binding protein SAR1a	17.17	3	2	1.01898	0.774657	0.984029	0.764928	0.956969	0.21494
IPI00642117.5	198	21.4429	4.67822	Guanine nucleotide binding protein (G protein), beta polypeptide 1 lng=198	11.62	1	1	0.852691	0.394319	0.502856	0.0727404	0.594627	0.00444416
IPI:IPI00290928.2	377	44.0217	8.00146	Guanine nucleotide-binding protein subunit alpha-13	2.92	1	1	1.0085	0.861655	0.831788	0.473388	0.826705	0.435741
IPI00398805.1	66	6.88774	11.063	H2A histone family, member V isoform 4 lng=66	13.64	1	1	0.947445	0.828621	0.864711	0.473895	0.924118	0.606916
IPI:IPI00304925.5	641	70.009	5.65576	Heat shock 70 kDa protein 1A/1B	22.93	25	12
IPI:IPI00939442.1	641	70.3313	6.02393	Heat shock 70 kDa protein 1-like	13.88	17	6
IPI:IPI00002966.2	840	94.2712	5.18604	Heat shock 70 kDa protein 4	4.64	5	3	1.05569	0.652533	1.16531	0.00438247	1.07827	0.412392
IPI:IPI00339269.1	643	70.9842	6.13818	Heat shock 70 kDa protein 6	8.71	12	5
IPI:IPI00025512.2	205	22.7685	6.40479	Heat shock protein beta-1	35.61	16	8	0.920646	0.0266193	1.04278	0.183631	1.17452	0.0183931
IPI:IPI00414676.6	724	83.2121	5.03369	Heat shock protein HSP 90-beta	22.93	48	15	0.932233	0.518056	0.809884	0.0173373	0.835553	0.331308
IPI:IPI00020956.1	240	26.7719	4.729	Hepatoma-derived growth factor	4.17	2	1	0.821149	0.0269501	0.779741	0.112177	0.961629	0.676975
IPI:IPI00003881.5	415	45.6429	5.57959	Heterogeneous nuclear ribonucleoprotein F	10.6	5	3	1.08715	0.153344	1.10288	0.0200086	1.01768	0.687344
IPI00514561.1	428	47.5276	5.63037	Heterogeneous nuclear ribonucleoprotein K lng=428	13.55	10	6	1.04394	0.191692	1.00017	0.993989	0.996086	0.389926
IPI00643746.1	97	11.3448	9.89111	High-mobility group box 1 lng=97	12.37	2	1	0.924038	0.499	0.833164	0.0558746	0.90386	0.398269
IPI:IPI00651621.1	334	39.7609	5.92236	Histone acetyltransferase 1, isoform CRA_b	1.8	1	1	0.996343	0.998966	0.983412	0.929894	0.993546	0.90833
IPI:IPI00217465.5	213	21.3517	10.9312	Histone H1.2	15.49	9	4	1.1441	0.196834	0.994965	0.981626	0.909254	0.115529
IPI:IPI00217468.3	226	22.5665	10.9165	Histone H1.5	8.85	5	2	1.57639	0.0499983	1.17032	0.46963	0.750874	0.142226
IPI:IPI00018534.4	126	13.9436	10.3159	Histone H2B type 1-L	26.19	5	3	0.955251	0.793416	1.09332	0.519224	1.09107	0.12417
IPI:IPI00453473.6	103	11.3604	11.356	Histone H4	29.13	5	3	1.0535	0.507692	1.16823	0.0981037	1.16305	0.219182
IPI00893300.1	64	7.3098	8.76318	HLA-B associated transcript 1 lng=64	17.19	1	1	0.953262	0.439452	0.72689	0.0444914	0.765554	0.0943915
IPI00644079.3	722	79.6658	7.86963	HNRPU protein lng=722	7.06	7	4	0.937791	0.0904474	0.836912	0.0155047	0.95146	0.00250053
IPI:IPI00013122.1	378	44.44	5.24951	Hsp90 co-chaperone Cdc37	6.61	2	2	0.883114	0.309372	0.825748	0.0164679	0.939488	0.565291
IPI:IPI00003362.2	655	72.3775	5.16064	HSPA5 protein	18.47	22	10	0.876792	0.258217	0.827399	0.0184101	0.972081	0.581577
IPI:IPI00549672.2	377	42.6441	6.07471	HSPC027	2.65	2	1	1.09261	0.286642	1.11691	0.0304411	1.03406	0.753727
IPI00910980.1	1055	120.55	6.12549	IARS protein lng=1055	0.95	2	1	0.873382	0.061974	0.883122	0.0366559	1.01745	0.773609
IPI:IPI00002214.1	529	57.8259	5.40186	Importin subunit alpha-2	2.84	2	1	1.02246	0.663906	0.923928	0.0350156	0.912178	0.159684
IPI:IPI00001639.2	876	97.108	4.77979	Importin subunit beta-1	8.22	10	5	1.18119	0.146619	1.12705	0.217222	0.974758	0.41265
IPI:IPI00007402.3	1038	119.44	4.81787	Importin-7	1.54	1	1	1.427	0.137482	1.17211	0.308862	0.828691	0.24431
IPI:IPI00027223.2	414	46.6295	7.00537	Isocitrate dehydrogenase [NADP] cytoplasmic	19.08	10	6	0.990566	0.841915	0.874643	0.00752238	0.880432	0.0955763
IPI:IPI00011107.2	452	50.8769	8.68994	Isocitrate dehydrogenase [NADP], mitochondrial	12.17	12	7	0.972878	0.637947	0.941973	0.0668739	0.978218	0.587782
IPI:IPI00017726.1	261	26.9061	7.78174	Isoform 1 of 3-hydroxyacyl-CoA dehydrogenase type-2	7.66	3	2	0.871943	0.0699358	1.02897	0.314234	1.14673	0.0305731
IPI:IPI00299177.4	393	43.5603	6.90283	Isoform 1 of Cat eye syndrome critical region protein 5	3.31	2	1	0.882245	0.051517	1.027	0.64428	1.17137	0.127263
IPI:IPI00215948.4	906	100.009	6.29053	Isoform 1 of Catenin alpha-1	4.53	6	3	0.978067	0.457932	1.02146	0.537502	1.05939	0.153687
IPI:IPI00295857.7	1224	138.258	7.66455	Isoform 1 of Coatomer subunit alpha	2.61	2	2	1.23931	0.210478	1.19123	0.195532	0.734639	0.714181
IPI:IPI00658109.1	417	47.0072	8.33838	Isoform 1 of Creatine kinase U-type, mitochondrial	7.67	3	2	1.79803	0.167197	1.39094	0.438518	0.71116	0.173168
IPI:IPI00177728.3	475	52.8449	5.97314	Isoform 1 of Cytosolic non-specific dipeptidase	17.26	12	6	0.999471	0.881036	1.00172	0.962227	1.02471	0.938357
IPI:IPI00004902.1	255	27.8262	8.104	Isoform 1 of Electron transfer flavoprotein subunit beta	10.59	5	3	1.02838	0.294375	1.05551	0.0711557	1.02853	0.206537
IPI:IPI00411704.9	154	16.8214	5.23682	Isoform 1 of Eukaryotic translation initiation factor 5A-1	28.57	6	3	0.982444	0.0221422	0.959323	0.13832	1.07398	0.301481
IPI:IPI00003865.1	646	70.8542	5.51611	Isoform 1 of Heat shock cognate 71 kDa protein	32.2	47	21	0.938117	0.0101708	0.961878	0.0650211	0.983513	0.178285
IPI:IPI00784295.2	732	84.6067	5.021	Isoform 1 of Heat shock protein HSP 90-alpha	27.32	50	17	1.07688	0.411709	1.15807	0.0180246	1.08183	0.384761
IPI:IPI00793443.2	1097	123.55	4.94482	Isoform 1 of Importin-5	2.92	4	3	1.0063	0.969394	0.905998	0.279799	0.926477	0.454417
IPI:IPI00217966.9	332	36.6654	8.26514	Isoform 1 of L-lactate dehydrogenase A chain	30.42	39	11	1.02737	0.184432	1.01287	0.699017	0.984321	0.669367
IPI:IPI00019502.3	1960	226.392	5.60498	Isoform 1 of Myosin-9	8.98	27	14	0.99651	0.974772	1.03417	0.486749	1.01852	0.454345
IPI:IPI00290416.3	396	44.7153	7.81104	Isoform 1 of Obg-like ATPase 1	6.06	5	2	1.03373	0.960532	1.11569	0.434879	1.04651	0.703762
IPI:IPI00024971.1	807	89.3646	7.29834	Isoform 1 of Oxysterol-binding protein 1	1.24	1	1	1.07581	0.158054	1.02013	0.921897	0.951986	0.776623
IPI:IPI00930609.1	370	40.3968	7.66455	Isoform 1 of Phosphoserine aminotransferase	5.14	3	2	0.902045	0.038311	0.952184	0.121632	1.02854	0.0187258
IPI:IPI00030243.1	254	29.4876	5.94775	Isoform 1 of Proteasome activator complex subunit 3	7.09	3	2	0.967865	0.868275	0.805147	0.0611246	0.832728	0.455646
IPI:IPI00644989.2	440	48.0913	5.08447	Isoform 1 of Protein disulfide-isomerase A6	17.05	7	5	0.992469	0.869549	0.952662	0.416339	1.0257	0.0820229
IPI:IPI00182757.10	923	102.838	5.22412	Isoform 1 of Protein KIAA1967	1.52	2	1	0.877566	0.551451	0.990448	0.844543	1.1312	0.574502
IPI:IPI00438229.2	835	88.4934	5.77002	Isoform 1 of Transcription intermediary factor 1-beta	10.3	14	8	1.06949	0.458167	1.04457	0.286851	1.03508	0.789221
IPI:IPI00797270.4	249	26.6527	6.90283	Isoform 1 of Triosephosphate isomerase	59.04	28	10	1.02101	0.445064	1.06305	0.0251126	0.985558	0.21237
IPI:IPI00010779.4	248	28.5045	4.69092	Isoform 1 of Tropomyosin alpha-4 chain	22.18	9	7	0.709392	0.126966	0.991573	0.913605	1.37436	0.115362
IPI:IPI00939174.1	271	31.2644	4.94482	Isoform 1 of Ubiquitin thioesterase OTUB1	2.95	2	1	1.12555	0.154895	1.06525	0.474635	0.961907	0.580698
IPI:IPI00291175.7	1066	116.649	6.0874	Isoform 1 of Vinculin	3.85	6	3	1.03441	0.313599	1.12851	0.0782604	1.03668	0.188149
IPI:IPI00031804.1	283	30.6393	8.66064	Isoform 1 of Voltage-dependent anion-selective channel protein 3	3.53	2	1	1.34495	0.40182	1.45489	0.0190706	1.09692	0.772817
IPI:IPI00886797.1	535	58.8528	6.90283	Isoform 2 of 2',5'-phosphodiesterase 12	2.62	1	1	0.933948	0.250792	0.934867	0.673109	1.00564	0.995082
IPI:IPI00847986.1	130	15.0592	10.8872	Isoform 2 of 40S ribosomal protein S24	20.77	4	2	0.964718	0.747653	0.905805	0.263766	0.866371	0.648315
IPI:IPI00027493.1	529	57.9089	5.35107	Isoform 2 of 4F2 cell-surface antigen heavy chain	1.7	1	1	1.44037	0.111876	2.17629	0.00770138	1.52685	0.0346181
IPI:IPI00219585.4	749	81.7235	7.62061	Isoform 2 of 6-phosphofructokinase, muscle type	1.6	2	1	0.848944	0.0330584	0.87603	0.169514	1.03144	0.692822
IPI00759824.2	195	22.2629	4.29736	Isoform 2 of Acidic leucine-rich nuclear phosphoprotein 32 family member B lng=195	25.13	6	4	0.939745	0.393112	0.885094	0.163101	0.917614	0.115039
IPI00398727.3	214	22.8606	6.50732	Isoform 2 of Acyl-protein thioesterase 1 lng=214	6.54	1	1	0.909682	0.364491	0.78	0.0992796	0.863475	0.323019
IPI:IPI00185503.4	549	62.6858	9.23193	Isoform 2 of ATP-binding cassette sub-family D member 3	2.19	1	1	1.08556	0.659222	1.04651	0.731259	0.973262	0.812753
IPI:IPI00873926.1	694	76.8143	5.12256	Isoform 2 of Caprin-1	1.59	1	1	1.03793	0.876127	1.08258	0.710017	1.04991	0.707642
IPI:IPI00479108.1	756	86.1836	8.44092	Isoform 2 of Carnitine O-palmitoyltransferase 1, liver isoform	0.93	1	1	1.21611	0.0350438	1.06141	0.50295	0.880322	0.128015
IPI:IPI00455383.4	1639	187.771	5.69385	Isoform 2 of Clathrin heavy chain 1	5.8	15	9	1.08349	0.154877	1.06036	0.20508	0.987081	0.457038
IPI:IPI00604431.1	1062	117.814	5.69385	Isoform 2 of Cullin-associated NEDD8-dissociated protein 1	3.86	7	4	1.02114	0.0661985	1.04401	0.0191142	1.0205	0.107332
IPI00604713.3	522	58.1609	5.2876	Isoform 2 of Cytoskeleton-associated protein 4 lng=522	4.79	3	2	1.13213	0.161072	0.915578	0.37809	0.960927	0.0672742
IPI:IPI00375407.1	313	35.4534	5.85889	Isoform 2 of DDRGK domain-containing protein 1	4.47	1	1	1.24862	0.349195	1.20607	0.446145	0.972628	0.785007
IPI:IPI00339238.1	289	32.2468	8.86572	Isoform 2 of Dehydrogenase/reductase SDR family member 7	4.15	1	1	1.02502	0.891343	1.26296	0.0424461	1.24588	0.303034
IPI:IPI00855957.2	710	72.8973	7.86963	Isoform 2 of Far upstream element-binding protein 2	3.24	3	2	0.989883	0.97324	0.936144	0.734087	0.946118	0.530949
IPI00003799.2	184	20.8463	4.77979	Isoform 2 of Heme-binding protein 2 lng=184	7.07	2	1	0.87737	0.336653	1.0892	0.51366	1.23327	0.104382
IPI:IPI00797148.1	267	29.3682	9.14404	Isoform 2 of Heterogeneous nuclear ribonucleoprotein A1	12.73	7	3	1.07354	0.137689	1.01647	0.719975	0.962023	0.235676
IPI:IPI00383296.5	691	73.5724	8.82178	Isoform 2 of Heterogeneous nuclear ribonucleoprotein M	6.95	6	4	0.951979	0.667756	0.887817	0.0106795	0.924347	0.574907
IPI:IPI00337736.1	1300	149.519	5.70654	Isoform 2 of Kinectin	0.92	2	1	1.01486	0.731593	1.07065	0.529505	1.05758	0.581797
IPI00941879.1	254	29.2726	9.86182	Isoform 2 of LETM1 and EF-hand domain-containing protein 1, mitochondrial lng=254	4.72	1	1	1.26934	0.44069	1.57262	0.0213034	1.25777	0.411732
IPI00900380.1	169	19.216	8.25049	Isoform 2 of Malignant T cell amplified sequence 1 lng=169	10.06	1	1	1.17981	0.231934	0.912276	0.729765	0.776039	0.301545
IPI00477179.1	715	79.6074	9.37842	Isoform 2 of Nucleolar RNA helicase 2 lng=715	1.54	1	1	1.12004	0.449282	0.999475	0.988737	0.894476	0.642535
IPI:IPI00220740.1	265	29.4462	4.61475	Isoform 2 of Nucleophosmin	16.6	7	3	1.13021	0.148096	1.01869	0.742662	0.967636	0.13046
IPI:IPI00410017.1	547	61.142	9.0708	Isoform 2 of Polyadenylate-binding protein 1	6.58	8	3	0.964937	0.526733	0.96679	0.731703	0.984241	0.985955
IPI:IPI00171199.5	248	27.6297	5.32568	Isoform 2 of Proteasome subunit alpha type-3	4.84	1	1	0.815438	0.187982	1.05328	0.826617	1.3084	0.375738
IPI00218372.1	178	20.1806	8.51416	Isoform 2 of Proteasome subunit alpha type-7 lng=178	11.24	4	2	0.944997	0.591065	0.939159	0.388658	1.00479	0.93862
IPI:IPI00735181.2	929	101.611	6.06201	Isoform 2 of Protein unc-45 homolog A	1.29	2	1	0.988865	0.919324	0.913456	0.501332	0.929918	0.567022
IPI:IPI00221067.1	793	89.573	6.90283	Isoform 2 of Receptor-type tyrosine-protein phosphatase alpha	0.76	1	1	1.02509	0.820759	0.912864	0.50652	0.901176	0.458186
IPI:IPI00177817.4	997	109.62	5.36377	Isoform 2 of Sarcoplasmic/endoplasmic reticulum calcium ATPase 2	0.9	2	1	0.985451	0.948096	1.04906	0.717395	1.07029	0.00435432
IPI:IPI00844250.1	338	38.0782	7.38623	Isoform 2 of Schlafen family member 5	2.07	1	1	0.794997	0.0132941	0.793198	0.000807136	1.00603	0.946952
IPI:IPI00871221.1	301	34.8708	8.646	Isoform 2 of Sodium/potassium-transporting ATPase subunit beta-1	3.65	2	1	0.904398	0.25767	0.794565	0.109884	0.887661	0.202009
IPI00413860.4	658	71.921	8.646	Isoform 2 of Spermatid perinuclear RNA-binding protein lng=658	1.52	2	1	1.10944	0.238921	1.14088	0.163848	1.0362	0.61173
IPI:IPI00830039.1	471	53.087	9.08545	Isoform 2 of Splicing factor U2AF 65 kDa subunit	2.12	2	1	1.05307	0.452942	0.9952	0.885943	0.950694	0.424633
IPI:IPI00748784.2	330	37.0671	7.44482	Isoform 2 of TraB domain-containing protein	1.82	1	1	0.955333	0.608748	0.8109	0.132876	0.854904	0.185093
IPI:IPI00449669.2	259	29.355	4.61475	Isoform 2 of Translocon-associated protein subunit alpha	5.79	2	1	0.791933	0.255905	0.918095	0.580332	1.15211	0.157757
IPI00745267.2	228	26.6635	4.81787	Isoform 2 of Tropomyosin alpha-1 chain lng=228	20.61	9	6	0.902136	0.142878	1.03085	0.439001	1.15452	0.0765215
IPI:IPI00396018.1	2268	257.075	6.60986	Isoform 3 of Acetyl-CoA carboxylase 1	0.44	1	1	0.877194	0.335314	0.640469	0.0370319	0.734478	0.107207
IPI00221362.3	135	15.0208	7.44482	Isoform 3 of Apoptosis-associated speck-like protein containing a CARD lng=135	5.93	1	1	0.837563	0.0863031	0.892017	0.104006	1.07367	0.480168
IPI00942494.1	391	42.2218	7.97217	Isoform 3 of Beta-enolase lng=391	12.28	8	3	1.07841	0.416348	1.06697	0.348227	0.971842	0.904607
IPI:IPI00473085.3	699	78.0512	6.81494	Isoform 3 of Dynamin-1-like protein	2.43	1	1	0.903447	0.639944	1.27185	0.322985	1.41526	0.299348
IPI:IPI00219994.2	945	107.709	5.8208	Isoform 3 of Exportin-2	4.66	6	4	0.958752	0.583681	0.929467	0.364137	0.938184	0.26247
IPI00045498.4	244	27.1746	8.646	Isoform 3 of Heterogeneous nuclear ribonucleoprotein D-like lng=244	7.38	2	2	1.06301	0.733187	0.916917	0.598903	0.866362	0.341384
IPI00759822.1	226	25.2152	4.75439	Isoform 3 of Heterogeneous nuclear ribonucleoproteins C1/C2 lng=226	9.73	3	2	0.886502	0.369916	1.02678	0.825226	1.17665	0.22764
IPI:IPI00442223.2	135	14.7558	9.01221	Isoform 3 of Isochorismatase domain-containing protein 2, mitochondrial	11.85	2	1	1.01228	0.92553	0.903998	0.0233041	0.896669	0.447129
IPI00651653.1	652	72.5111	8.67529	Isoform 3 of Probable ATP-dependent RNA helicase DDX17 lng=652	8.13	9	5	1.03621	0.698862	1.18145	0.0156409	1.14452	0.230102
IPI00794503.1	278	31.5093	9.56885	Isoform 3 of Probable Xaa-Pro aminopeptidase 3 lng=278	2.52	4	1	0.96151	0.430662	0.858314	0.139447	0.872157	0.217997
IPI00914913.1	343	39.5766	5.60498	Isoform 3 of Protein arginine N-methyltransferase 1 lng=343	12.24	5	4	0.911484	0.221267	0.913705	0.187803	0.95362	0.954109
IPI00921280.1	161	18.2022	6.84424	Isoform 3 of Protein phosphatase methylesterase 1 lng=161	5.59	1	1	1.40727		1.09824	0.660524	1.62506
IPI:IPI00908817.2	848	96.838	4.93213	Isoform 3 of Transportin-1	2.83	2	2	1.11965	0.238074	1.02137	0.854631	0.930914	0.462752
IPI00218989.2	131	14.8308	7.34229	Isoform 4 of Adenylate kinase 2, mitochondrial lng=131	38.93	6	4	1.06367	0.412467	0.901083	0.474575	0.883474	0.208555
IPI00219750.1	590	65.715	8.00146	Isoform 4 of Catenin delta-1 lng=590	2.03	1	1	1.03867	0.862221	1.6382	0.00936698	1.59661	0.0754448
IPI:IPI00220667.3	905	101.039	6.96143	Isoform 4 of Hexokinase-1	1.33	2	1	0.989481	0.997232	1.05684	0.754087	1.073	0.481076
IPI:IPI00412714.3	387	42.4013	8.44092	Isoform 4 of Plasminogen activator inhibitor 1 RNA-binding protein	9.04	4	3	1.00841	0.922664	1.00016	0.919867	1.01622	0.938937
IPI:IPI00219330.2	690	74.5603	8.23584	Isoform 5 of Interleukin enhancer-binding factor 3	3.19	3	2	1.01664	0.880123	1.09297	0.530154	1.04892	0.661737
IPI:IPI00552772.2	335	36.7901	6.68311	Isoform 5 of Minor histocompatibility antigen H13	2.99	1	1	0.983195	0.882531	0.954869	0.614284	0.974501	0.809521
IPI:IPI00642722.2	1253	144.95	8.55811	Isoform 5 of Myosin-VI	2.79	3	3	1.03487	0.165928	1.04411	0.643415	0.942138	0.921835
IPI:IPI00953109.2	2537	271.244	5.71924	Isoform 6 of Filamin-B	2.52	7	5	0.804368	0.402749	0.694487	0.0458725	0.850686	0.59253
IPI:IPI00217816.3	505	56.992	6.37939	Isoform AGX1 of UDP-N-acetylhexosamine pyrophosphorylase	1.98	2	1	1.21013	0.0219019	1.08565	0.502137	0.90682	0.35012
IPI:IPI00292387.6	699	73.5596	9.46631	Isoform Alpha of Nucleolar and coiled-body phosphoprotein 1	2.15	1	1	1.07171	0.363037	0.743965	0.0338956	0.699498	0.0269505
IPI:IPI00465248.5	434	47.1393	7.38623	Isoform alpha-enolase of Alpha-enolase	44.24	145	15	1.0201	0.0973602	1.02445	0.0820578	0.980231	0.701727
IPI00218993.1	814	92.0574	5.5542	Isoform Beta of Heat shock protein 105 kDa lng=814	7.37	6	4	0.818343	0.253117	0.74801	0.00354561	0.897178	0.603149
IPI00759715.1	467	50.1807	7.40088	Isoform Cytoplasmic of Fumarate hydratase, mitochondrial lng=467	2.14	2	1	1.01961	0.814966	0.897519	0.0227231	0.878855	0.271579
IPI00759663.1	162	17.02	7.23975	Isoform Cytoplasmic+peroxisomal of Peroxiredoxin-5, mitochondrial lng=162	18.52	7	3	1.06874	0.638434	1.0707	0.0336099	1.06413	0.988815
IPI:IPI00009030.1	410	44.9323	5.63037	Isoform LAMP-2A of Lysosome-associated membrane glycoprotein 2	5.12	3	2	0.990489	0.896918	0.946947	0.577985	0.978605	0.629662
IPI:IPI00014263.1	248	27.3684	7.2251	Isoform Long of Eukaryotic translation initiation factor 4H	17.34	3	2	1.11592	0.747518	0.756024	0.307487	0.663139	0.261391
IPI:IPI00006482.1	1023	112.824	5.49072	Isoform Long of Sodium/potassium-transporting ATPase subunit alpha-1	5.87	6	4	0.994391	0.808856	1.01289	0.713812	1.0379	0.450005
IPI:IPI00479186.7	531	57.9	7.84033	Isoform M2 of Pyruvate kinase isozymes M1/M2	38.61	39	17	1.00037	0.982538	1.0729	0.317202	1.0389	0.412217
IPI00759723.1	588	67.0975	6.55127	Isoform Monomeric of Arginyl-tRNA synthetase, cytoplasmic lng=588	12.24	8	6	0.947947	0.454849	0.969598	0.739974	1.00262	0.816581
IPI:IPI00012503.1	524	58.0739	5.17334	Isoform Sap-mu-0 of Proactivator polypeptide	9.92	12	5	0.963206	0.163476	0.884105	0.0530595	0.896201	0.0867039
IPI00234368.1	345	38.6786	6.68311	Isoform Short of Adenosine kinase lng=345	2.32	1	1	0.916441	0.388478	1.02519	0.811307	1.13094	0.373905
IPI:IPI00218547.1	793	87.0344	7.12256	Isoform Short of Delta-1-pyrroline-5-carboxylate synthase	1.01	2	1	1.08045	0.405515	1.06255	0.470012	0.992478	0.880101
IPI:IPI00289800.7	515	59.219	6.84424	Isoform Short of Glucose-6-phosphate 1-dehydrogenase	9.13	5	4	1.02521	0.8462	0.992448	0.933739	1.12415	0.709035
IPI:IPI00216613.1	669	72.2178	9.23193	Isoform Short of Splicing factor, proline- and glutamine-rich	1.05	1	1	1.05759	0.12069	1.03236	0.738061	0.984517	0.799072
IPI:IPI00375145.1	835	93.2484	5.08447	Isoform Short of Ubiquitin carboxyl-terminal hydrolase 5	3.35	4	2	0.981258	0.842493	0.970879	0.826697	0.871147	0.949373
IPI:IPI00395674.1	231	23.6402	10.9019	Isoform SM-B of Small nuclear ribonucleoprotein-associated proteins B and B'	3.46	2	1	0.968426	0.902404	1.10674	0.590771	1.15777	0.335075
IPI:IPI00375513.3	221	24.4334	5.32568	Isoform Soluble of Catechol O-methyltransferase	17.65	5	3	0.938145	0.241145	1.0706	0.764837	1.03365	0.591778
IPI:IPI00017283.2	1012	113.719	7.1958	Isoleucyl-tRNA synthetase, mitochondrial	1.09	1	1	1.10118	0.684934	1.0385	0.863708	0.957147	0.799131
IPI:IPI00554788.5	430	48.0285	5.45264	Keratin, type I cytoskeletal 18	32.56	33	13	1.29274	0.128356	1.29485	0.0139919	1.09305	0.987649
IPI:IPI00479145.3	400	44.0791	5.13525	Keratin, type I cytoskeletal 19	33.5	24	12	1.14897	0.103099	1.20697	0.0875933	0.90162	0.414289
IPI:IPI00554648.3	483	53.6711	5.59229	Keratin, type II cytoskeletal 8	45.55	74	24	1.28735	0.165246	1.41654	0.00015133	1.10194	0.437044
IPI:IPI00220766.5	184	20.7642	5.31299	Lactoylglutathione lyase	11.41	3	2	0.994198	0.960849	0.928067	0.417421	1.02917	0.493495
IPI00514204.3	465	53.2186	6.52197	Lamin A/C lng=465	4.3	3	2	1.06438	0.227849	1.07602	0.478796	0.973548	0.89898
IPI00411639.1	295	32.9755	4.93213	Laminin receptor-like protein LAMRL5 lng=295	21.02	13	6	0.987724	0.622718	0.944687	0.14963	1.03217	0.151503
IPI:IPI00783271.1	1394	157.805	6.12549	Leucine-rich PPR motif-containing protein, mitochondrial	3.8	9	5	1.10822	0.368573	1.14233	0.128433	1.06065	0.745627
IPI:IPI00016768.3	381	41.9162	8.646	L-lactate dehydrogenase A-like 6B	6.04	3	2	0.942897	0.847907	0.951567	0.867359	1.06184	0.98163
IPI:IPI00219217.3	334	36.6151	6.04932	L-lactate dehydrogenase B chain	27.84	17	9	0.900839	0.450205	0.746837	0.0204754	0.836426	0.268104
IPI00642982.1	763	85.5877	6.03662	LONP1 protein lng=763	2.88	3	2	0.977426	0.655766	0.896959	0.0101784	0.945428	0.202503
IPI:IPI00293276.10	115	12.4682	7.88428	Macrophage migration inhibitory factor	7.83	3	1	1.08652	0.300235	1.04526	0.371742	0.95751	0.585263
IPI:IPI00291006.2	338	35.4807	8.67529	Malate dehydrogenase, mitochondrial	46.15	30	13	0.968951	0.422137	0.888123	0.00784238	0.934615	0.131343
IPI:IPI00018074.1	315	35.066	4.52588	Melanoma-associated antigen 9	4.76	2	1					2.27568
IPI:IPI00007052.6	152	16.927	8.79248	Mitochondrial fission 1 protein	7.24	2	1	0.887786	0.162127	0.842654	0.0245569	0.952214	0.417477
IPI:IPI00306516.1	452	51.3235	8.32373	Mitochondrial import inner membrane translocase subunit TIM44	5.09	4	2	1.20771	0.212495	1.05063	0.717011	0.945221	0.347387
IPI:IPI00024976.5	142	15.5118	4.33545	Mitochondrial import receptor subunit TOM22 homolog	7.75	1	1	1.13822	0.462862	1.24166	0.216541	1.0964	0.32223
IPI:IPI00555553.1	143	16.0456	9.70068	Mitochondrial ribosomal protein L49 variant (Fragment)	8.39	1	1	0.967157	0.816404	0.995901	0.99805	1.03758	0.583118
IPI00217223.1	451	49.6476	7.48877	Multifunctional protein ADE2 lng=451	20.62	15	9	1.0984	0.187494	1.18515	0.0285771	1.05611	0.280853
IPI:IPI00220573.4	171	19.7815	4.80518	Myosin regulatory light chain 12A	16.96	2	2	1.17077	0.145464	1.15674	0.0793291	1.00223	0.826158
IPI:IPI00011770.1	81	9.36391	9.37842	NADH dehydrogenase [ubiquinone] 1 alpha subcomplex subunit 4	14.81	2	1	0.872709	0.334897	0.950077	0.682259	1.10799	0.0378645
IPI:IPI00291328.3	249	27.374	8.06006	NADH dehydrogenase [ubiquinone] flavoprotein 2, mitochondrial	4.02	2	1	1.09678	0.376164	1.34652	0.0229079	1.24144	0.113138
IPI00022597.1	183	20.8866	7.69385	NEDD8-conjugating enzyme Ubc12 lng=183	6.01	2	1	0.89446	0.295293	0.975047	0.793259	1.09829	0.102607
IPI:IPI00247063.3	750	85.4599	5.73193	Neprilysin	1.47	2	1	1.01657	0.871119	0.88918	0.496946	0.875701	0.302647
IPI00748905.1	204	23.3878	5.24951	N-ethylmaleimide-sensitive factor attachment protein, beta, isoform CRA_c lng=204	5.39	1	1	1.09645	0.601985	1.039	0.767597	0.952912	0.760761
IPI:IPI00021812.2	5890	628.699	6.15088	Neuroblast differentiation-associated protein AHNAK	0.92	1	1	1.10507	0.62902	1.50423	0.0132742	1.37753	0.158066
IPI:IPI00018873.1	491	55.4866	7.15186	Nicotinamide phosphoribosyltransferase	13.44	5	4	0.949202	0.117281	0.818825	0.0166725	0.829098	0.0301765
IPI00514986.1	195	22.171	6.66846	Novel protein lng=195	6.67	2	1	1.24144	0.931671	1.30237	0.846334	0.895977	0.860696
IPI00009901.1	127	14.469	5.37646	Nuclear transport factor 2 lng=127	11.02	2	1	0.964124	0.877193	0.980986	0.963534	1.00226	0.95001
IPI:IPI00604620.3	710	76.5684	4.70361	Nucleolin	20	22	13	0.972146	0.283185	1.01207	0.60113	1.01713	0.025548
IPI00902909.1	323	37.3213	4.66553	Nucleosome assembly protein 1-like 1, isoform CRA_c lng=323	12.07	8	3	1.02755	0.69339	1.04298	0.572493	1.10207	0.842468
IPI:IPI00550020.3	102	11.5232	4.15771	Parathymosin	10.78	2	1	1.31719	0.43092	1.45635	0.0143911	1.12355	0.710639
IPI00657779.1	155	16.5303	9.5835	Peptidyl-prolyl cis-trans isomerase lng=155	5.81	1	1	0.952817	0.681293	1.0584	0.704502	1.1188	0.589618
IPI:IPI00419585.9	165	18.0009	7.81104	Peptidyl-prolyl cis-trans isomerase A	44.85	80	7	1.02417	0.124564	0.998437	0.945999	0.973568	0.393012
IPI:IPI00646304.4	216	23.7275	9.40771	Peptidyl-prolyl cis-trans isomerase B	14.81	6	3	0.973968	0.741466	0.982294	0.418725	0.998632	0.913855
IPI:IPI00003927.5	370	40.7379	7.21045	Peptidyl-prolyl cis-trans isomerase D	2.43	1	1	0.927735	0.455623	0.882098	0.386781	0.955789	0.594937
IPI:IPI00024157.1	224	25.1613	9.27588	Peptidyl-prolyl cis-trans isomerase FKBP3	9.82	4	2	1.04238	0.187575	0.967089	0.398643	0.963369	0.0598078
IPI:IPI00219005.3	459	51.7721	5.42725	Peptidyl-prolyl cis-trans isomerase FKBP4	2.18	2	1	1.01579	0.90732	0.807543	0.0526542	0.800671	0.266716
IPI:IPI00220301.5	224	25.0192	6.37939	Peroxiredoxin-6	35.71	10	7	0.877137	0.253303	0.859591	0.0439453	0.952401	0.83713
IPI:IPI00300074.4	589	66.0735	6.84424	Phenylalanyl-tRNA synthetase beta chain	5.09	4	3	1.0834	0.277942	1.1252	0.171643	1.06104	0.192551
IPI:IPI00219446.5	187	21.0437	7.53271	Phosphatidylethanolamine-binding protein 1	16.04	5	3	1.00551	0.909343	1.18928	0.0455867	1.17324	0.0927042
IPI00552290.3	125	14.1612	9.31982	Phosphofructokinase, platelet lng=125	8.8	1	1	0.888043	0.535346	0.937998	0.764622	1.06115	0.621951
IPI:IPI00169383.3	417	44.5861	8.104	Phosphoglycerate kinase 1	41.97	39	15	1.18722	0.12868	1.1711	0.018533	1.02374	0.844752
IPI:IPI00220648.5	192	21.9812	5.73193	Phosphomevalonate kinase	6.77	2	1	1.0042	0.964764	0.793315	0.176925	0.791435	0.211852
IPI:IPI00012575.1	290	32.0933	6.91748	Pirin	4.14	2	1	1.1838	0.120357	1.08375	0.317525	0.925331	0.374962
IPI00026546.1	229	25.5531	5.92236	Platelet-activating factor acetylhydrolase IB subunit beta lng=229	3.93	1	1	1.06806	0.70442	1.0341	0.833379	0.976552	0.78747
IPI:IPI00014808.1	231	25.7182	6.84424	Platelet-activating factor acetylhydrolase IB subunit gamma	3.9	2	1	0.922094	0.0323012	0.866878	0.254688	0.946558	0.571568
IPI:IPI00016610.2	356	37.4739	7.09326	Poly(rC)-binding protein 1	8.43	5	3	1.13995	0.631817	1.4797	0.227927	1.31797	0.345176
IPI:IPI00015891.1	134	15.3046	4.52588	Prefoldin subunit 4	8.96	1	1	1.07025	0.469207	0.988121	0.924061	0.927713	0.539896
IPI00639894.2	103	11.5542	5.24951	Prefoldin subunit 6 lng=103	7.77	1	1	1.0418	0.852575	1.01956	0.893589	0.994092	0.932409
IPI:IPI00292894.5	804	91.7519	7.41553	Pre-rRNA-processing protein TSR1 homolog	1.87	1	1	1.07271	0.717643	1.05181	0.321659	0.99193	0.916194
IPI:IPI00216691.5	140	15.0446	8.26514	Profilin-1	45.71	14	5	0.967061	0.634936	0.861231	0.0504232	0.903148	0.238781
IPI:IPI00023640.3	125	14.2763	6.03662	Programmed cell death protein 5	17.6	4	2	0.879946	0.192837	0.958387	0.554223	1.09839	0.347824
IPI:IPI00027252.6	299	33.2759	9.83252	Prohibitin-2	5.69	3	2	1.14766	0.252719	1.20745	0.0409595	1.11171	0.591104
IPI:IPI00021700.3	261	28.7503	4.69092	Proliferating cell nuclear antigen	11.11	4	2	0.913999	0.612396	0.87613	0.44961	0.967094	0.577546
IPI:IPI00796527.2	151	16.8425	4.58936	Prostate leucine zipper isoform 5	9.93	2	1	1.13695	0.29627	0.957794	0.797507	0.849132	0.278719
IPI:IPI00105598.3	423	47.5051	6.48096	Proteasome 26S non-ATPase subunit 11 variant (Fragment)	8.75	6	3	1.07596	0.220054	1.053	0.463978	0.885588	0.768461
IPI00335069.2	436	50.5463	7.88428	proteasome 26S non-ATPase subunit 12 isoform 2 lng=436	2.98	2	1	0.852357	0.0589219	1.04232	0.560569	1.20128	0.11282
IPI:IPI00291922.2	241	26.3942	4.79248	Proteasome subunit alpha type-5	9.13	5	2	0.922279	0.378034	0.929597	0.475575	0.976439	0.937128
IPI:IPI00029623.1	246	27.3818	6.75635	Proteasome subunit alpha type-6	16.26	5	3	0.908854	0.0868546	0.807048	0.0184888	0.848319	0.118686
IPI:IPI00028006.1	201	22.8217	7.02002	Proteasome subunit beta type-2	10.45	3	2	0.948279	0.544013	0.859322	0.243511	0.806672	0.484266
IPI:IPI00555956.2	264	29.1855	5.97314	Proteasome subunit beta type-4	10.98	3	2	1.06955	0.504137	0.97279	0.42151	0.967081	0.35288
IPI:IPI00910237.1	160	17.7705	7.23975	proteasome subunit beta type-5 isoform 2	6.25	1	1	0.893635	0.478885	0.926016	0.73147	1.0501	0.862712
IPI:IPI00003217.3	277	29.9462	7.6792	Proteasome subunit beta type-7	3.25	2	1	0.804115	0.0127647	0.860551	0.152617	1.08176	0.472852
IPI:IPI00157790.7	2017	223.552	8.74854	proteasome-associated protein ECM29 homolog	0.59	1	1	1.12507	0.239114	1.05956	0.453821	0.947305	0.280418
IPI:IPI00966539.1	188	20.9724	8.33838	Protein	4.26	1	1	1.13516	0.123134	1.34991	0.0282647	1.19566	0.0742375
IPI:IPI00964020.1	237	26.3036	6.01123	Protein	7.59	1	1	0.996962	0.971369	0.875387	0.649303	0.892658	0.659527
IPI:IPI00967791.1	177	19.8319	6.66846	Protein	3.39	4	1	1.03792	0.68981	1.07907	0.27475	1.22238	0.695408
IPI:IPI00946851.1	261	27.7802	7.13721	Protein	4.98	2	1	1.04791	0.619776	1.10583	0.43129	1.0631	0.725867
IPI00925196.1	470	51.0352	8.17725	Protein lng=470	5.32	3	2	1.05924	0.423235	1.11237	0.210543	1.05464	0.57759
IPI00550247.3	96	10.6169	10.2866	Protein lng=96	10.42	2	1	0.982808	0.795085	1.12485	0.0566438	1.15285	0.147889
IPI:IPI00010796.1	508	57.0807	4.86865	Protein disulfide-isomerase	19.09	17	9	1.00359	0.957564	0.931481	0.112979	0.988214	0.408956
IPI:IPI00025252.1	505	56.7468	6.354	Protein disulfide-isomerase A3	18.61	21	9	1.05323	0.337048	1.01948	0.414369	0.963581	0.467185
IPI:IPI00009904.1	645	72.887	5.07178	Protein disulfide-isomerase A4	5.58	7	3	0.996111	0.974409	0.95002	0.577458	0.950614	0.517517
IPI:IPI00298547.3	189	19.8785	6.78564	Protein DJ-1	28.57	7	4	0.932234	0.0828637	0.992941	0.899584	0.944674	0.275155
IPI:IPI00026530.4	510	57.513	6.771	Protein ERGIC-53	2.55	1	1	0.933122	0.696122	0.955941	0.617304	1.03493	0.903568
IPI:IPI00304435.3	284	33.2888	9.30518	Protein NipSnap homolog 1	4.93	1	1	1.01998	0.955501	1.19796	0.552547	1.17653	0.462143
IPI00880122.1	64	7.39591	8.47021	Protein phosphatase 2A activator, regulatory subunit 4 lng=64	15.63	1	1	0.998648	0.986075	1.17547	0.433302	1.18098	0.384631
IPI:IPI00013895.1	105	11.7328	7.12256	Protein S100-A11	42.86	11	4	1.06014	0.582433	1.21685	0.00911258	1.28489	0.230744
IPI:IPI00016179.1	98	11.4641	6.16357	Protein S100-A13	19.39	2	2	0.952707	0.642223	1.1355	0.304964	1.20484	0.250528
IPI00868816.1	117	12.6969	9.75928	Pseudogene candidate lng=117	7.69	2	1	0.880756	0.280913	0.98138	0.8521	1.12738	0.23811
IPI00795919.1	38	4.2233	5.71924	Pseudogene candidate lng=38	31.58	1	1	0.800071	0.0153371	1.29612	0.00239477	1.63065	0.00174076
IPI:IPI00026216.4	919	103.211	5.71924	Puromycin-sensitive aminopeptidase	2.5	3	2	1.0733	0.483372	0.992905	0.822078	0.867745	0.466733
IPI00432865.1	102	12.1269	10.7554	Putative 60S ribosomal protein L13a-like MGC87657 lng=102	18.63	2	2	0.965689	0.563099	1.0088	0.822182	1.04919	0.506125
IPI:IPI00334627.3	339	38.6348	6.94678	Putative annexin A2-like protein	18.29	11	7	0.768289	0.0677071	1.21667	0.0585343	1.51484	0.00981367
IPI:IPI00003870.1	277	30.1606	8.08936	Putative ATP-dependent Clp protease proteolytic subunit, mitochondrial	5.42	1	1	1.03849	0.760366	1.11881	0.479008	1.08502	0.681734
IPI:IPI00396435.3	795	90.8752	7.45947	Putative pre-mRNA-splicing factor ATP-dependent RNA helicase DHX15	1.51	1	1	1.09544	0.732455	1.10413	0.525323	1.02398	0.975808
IPI:IPI00017454.4	241	27.5337	7.82568	Putative tubulin-like protein alpha-4B	10.79	8	2	1.04926	0.416405	0.952071	0.67722	0.903097	0.443454
IPI00930416.1	125	13.9432	5.31299	Putative uncharacterized protein lng=125	19.2	6	2	1.00709	0.942009	1.08154	0.423965	1.14513	0.580154
IPI00790966.2	205	22.1267	9.53955	Putative uncharacterized protein ABHD10 lng=205	4.39	1	1	1.06115	0.684249	1.08797	0.574112	1.03276	0.730333
IPI00872379.1	319	35.7834	5.04639	Putative uncharacterized protein ANXA5 (Fragment) lng=319	17.24	6	4	1.21989	0.141121	1.27784	0.0970541	1.09038	0.702552
IPI00792330.2	127	14.5438	8.11865	Putative uncharacterized protein ARF4 lng=127	30.71	7	4	1.02895	0.446303	1.05288	0.0305579	1.04485	0.495598
IPI00945384.1	43	4.91252	9.77393	Putative uncharacterized protein ATP1B3 lng=43	32.56	2	1	1.05847	0.804241	1.23466	0.305444	1.20367	0.443653
IPI00853134.1	86	9.49686	8.00146	Putative uncharacterized protein ATP5O lng=86	11.63	1	1	1.10002	0.645277	1.12282	0.264435	1.03266	0.9081
IPI00916588.2	116	13.0164	4.94482	Putative uncharacterized protein BZW1 lng=116	22.41	1	1	0.863913	0.750241	0.751771	0.252641	0.868525	0.772816
IPI00853455.1	379	40.4182	5.75732	Putative uncharacterized protein CTSD lng=379	20.58	12	7	0.926139	0.0469182	0.996221	0.844805	1.13734	0.0904078
IPI00644450.1	234	27.8712	5.41455	Putative uncharacterized protein CUL4B lng=234	4.7	2	1	1.12521	0.565362	1.17726	0.134526	1.05401	0.820878
IPI00917605.1	101	11.326	9.65674	Putative uncharacterized protein CYCS lng=101	31.68	4	3	0.946904	0.388954	0.944208	0.298237	1.01438	0.95395
IPI00893737.1	50	5.69602	8.73389	Putative uncharacterized protein DDT lng=50	22	2	1	0.869502	0.610696	0.677497	0.0323345	0.784311	0.471395
IPI00946744.1	188	20.8451	8.17725	Putative uncharacterized protein DHX36 lng=188	7.45	1	1	1.1123	0.784307	1.18907	0.598217	1.08152	0.818757
IPI00155466.5	179	19.0912	5.21143	Putative uncharacterized protein DKFZp586M2023 lng=179	5.59	1	1	0.96841	0.822093	0.9415	0.761109	0.980313	0.879937
IPI00642042.3	232	27.1578	4.79248	Putative uncharacterized protein DKFZp686J1372 lng=232	22.41	10	7	0.958428	0.56448	1.10418	0.545975	1.19626	0.424999
IPI00893301.1	302	33.362	4.36084	Putative uncharacterized protein EIF3B lng=302	2.98	1	1	0.95198	0.735909	0.859808	0.222619	0.905841	0.504566
IPI00926917.1	757	82.4436	4.83057	Putative uncharacterized protein EIF4G1 lng=757	2.64	4	2	1.11277	0.0932601	1.08	0.256933	1.01108	0.616419
IPI:IPI00399130.5	231	24.8986	7.25439	Putative uncharacterized protein FLJ37218	3.46	1	1	1.73425		2.02489		1.18499	0.5273
IPI00553169.5	2315	245.697	5.97314	Putative uncharacterized protein FLNA lng=2315	4.1	11	9	0.700691	0.010366	1.07927	0.0877097	1.55201	0.00820297
IPI00878124.1	147	16.4714	5.33838	Putative uncharacterized protein GDI1 lng=147	8.84	2	1	0.84346	0.294419	0.682488	0.109416	0.630677	0.295424
IPI00916612.1	94	10.4972	4.84326	Putative uncharacterized protein GGCT lng=94	10.64	2	1	1.16274	0.144349	1.18118	0.138326	1.02413	0.610736
IPI00940549.1	314	35.0503	4.88135	Putative uncharacterized protein HARS lng=314	11.46	3	2	1.03607	0.851343	0.967275	0.560149	0.879132	0.261733
IPI00893633.1	44	4.74169	10.8286	Putative uncharacterized protein HMGN1 lng=44	20.45	1	1	1.01348	0.97157	1.2289	0.513664	1.23091	0.496714
IPI00916517.1	317	34.1814	8.99756	Putative uncharacterized protein HNRNPA2B1 lng=317	10.73	8	3	0.933879	0.163577	1.10209	0.369787	1.1302	0.186706
IPI00916763.1	101	10.6828	9.5835	Putative uncharacterized protein HSPE1 lng=101	56.44	10	6	1.10993	0.436254	1.23088	0.0493372	1.16161	0.359442
IPI00916861.1	169	18.6775	5.93506	Putative uncharacterized protein MDH1 lng=169	13.02	3	2	1.07734	0.62311	1.04228	0.618726	0.949379	0.789733
IPI00788840.1	178	20.2481	4.98291	Putative uncharacterized protein NAP1L4 lng=178	6.18	1	1	0.875167	0.550173	0.818778	0.230486	0.946252	0.720312
IPI00654814.2	253	29.1335	7.79639	Putative uncharacterized protein Nbla00315 lng=253	3.95	1	1	0.734207	0.191264	0.908472	0.433543	1.24171	0.219419
IPI00893541.1	123	13.5108	7.29834	Putative uncharacterized protein PDIA3 lng=123	34.15	7	4	1.17149	0.289577	1.10572	0.492534	0.948762	0.404221
IPI00947101.1	991	113.181	7.34229	Putative uncharacterized protein PLCH1 lng=991	0.81	1	1	1.17332	0.19397	1.11132	0.282214	0.952107	0.438364
IPI00644363.1	57	6.32197	4.52588	Putative uncharacterized protein PPIH lng=57	17.54	1	1	0.857643	0.221032	0.849764	0.325528	0.993438	0.951187
IPI00894333.1	125	14.2564	5.2749	Putative uncharacterized protein PPP1CB lng=125	10.4	1	1	0.849059	0.553891	0.825307	0.442969	0.9819	0.884467
IPI00639945.1	161	18.3133	6.18896	Putative uncharacterized protein PRDX4 lng=161	11.18	7	2	1.03592	0.419048	1.23602	0.0686788	1.20341	0.0709007
IPI00927830.1	164	18.5954	5.98584	Putative uncharacterized protein PSMA2 lng=164	11.59	1	1	1.10454	0.797726	0.918753	0.823035	0.840295	0.437925
IPI00947396.1	144	16.5541	4.65283	Putative uncharacterized protein PSMD6 lng=144	9.03	1	1	0.999282	0.987752	1.15606	0.511038	1.16311	0.571574
IPI00945735.1	150	17.0267	8.85107	Putative uncharacterized protein RAB7A lng=150	22.67	5	3	0.896966	0.121193	0.925391	0.378094	1.00131	0.747356
IPI00878440.1	166	18.9178	9.59814	Putative uncharacterized protein RANBP1 lng=166	6.63	2	1	1.04568	0.336863	0.90466	0.123798	0.870598	0.00483668
IPI00947393.1	42	4.86652	7.41553	Putative uncharacterized protein RBBP7 lng=42	30.95	2	1	0.848203	0.248498	0.923579	0.516765	1.09742	0.43623
IPI00926466.1	86	9.43993	7.84033	Putative uncharacterized protein RHOA lng=86	10.47	1	1	0.980901	0.903248	0.798149	0.182475	0.81601	0.299474
IPI00646899.2	163	18.5797	9.94971	Putative uncharacterized protein RPL10 lng=163	13.5	3	2	1.02594	0.370871	0.820146	0.236479	0.96255	0.200943
IPI00945264.1	121	14.4695	9.37842	Putative uncharacterized protein RPL22L1 lng=121	25.62	2	2	1.08973	0.453691	1.05203	0.629346	1.03499	0.307932
IPI00795751.1	91	9.66339	11.4878	Putative uncharacterized protein RPL23 lng=91	47.25	4	3	0.976366	0.436958	0.932913	0.30963	0.989336	0.463709
IPI00791426.2	121	14.3598	11.312	Putative uncharacterized protein RPL24 lng=121	32.23	6	4	0.938766	0.200148	0.976964	0.507826	1.00014	0.151878
IPI00916572.1	108	12.8031	11.0044	Putative uncharacterized protein RPL31 lng=108	19.44	3	2	0.828369	0.395004	0.724831	0.119812	0.924802	0.638499
IPI00926495.1	55	6.46844	9.99365	Putative uncharacterized protein RPL35A lng=55	16.36	2	1	1.01219	0.918545	1.05125	0.550425	1.04351	0.801219
IPI00514399.1	66	7.35166	7.23975	Putative uncharacterized protein RPS27 lng=66	19.7	2	1	0.862963	0.569934	0.946044	0.721347	1.09983	0.643239
IPI00797004.1	144	16.2655	8.85107	Putative uncharacterized protein RUVBL1 lng=144	11.11	2	1	1.0068	0.862661	0.929018	0.667918	0.94703	0.645786
IPI00917108.1	62	6.99265	4.95752	Putative uncharacterized protein SF1 lng=62	20.97	1	1	1.2853	0.175616	1.37067	0.00741141	1.07814	0.605785
IPI00646864.1	120	13.0606	7.50342	Putative uncharacterized protein SSR4 lng=120	9.17	1	1	1.08422	0.600221	1.27653	0.0209422	1.19031	0.273603
IPI00797644.1	128	14.7498	5.36377	Putative uncharacterized protein TFG lng=128	7.81	2	1	1.02923	0.468243	0.953382	0.47287	0.935682	0.189722
IPI00647089.1	118	13.3347	8.86572	Putative uncharacterized protein TRAPPC3 lng=118	6.78	1	1	1.35981	0.0283901	1.45263	0.0311537	1.07609	0.457453
IPI00743867.1	92	10.4351	7.00537	Pyruvate kinase family protein lng=92	17.39	1	1	0.992045	0.920775	0.910651	0.00215123	0.922607	0.374328
IPI:IPI00640006.1	400	45.5902	6.23975	rab GDP dissociation inhibitor beta isoform 2	5.75	3	2	0.925293	0.563926	0.967809	0.823017	0.965736	0.431286
IPI00953892.1	152	17.0476	6.78564	RAB35, member RAS oncogene family isoform 2 lng=152	7.24	2	1	0.950089	0.405155	0.75592	0.0114248	0.80222	0.0529271
IPI:IPI00294879.1	587	63.5023	4.67822	Ran GTPase-activating protein 1	2.21	2	1	0.925938	0.741813	0.901915	0.654908	0.986511	0.791643
IPI:IPI00328905.6	1631	184.584	7.6499	Ras GTPase-activating-like protein IQGAP3	0.37	1	1	0.906574	0.320045	1.16764	0.11067	1.29321	0.0924857
IPI00394837.2	148	16.786	8.90967	Ras-related C3 botulinum toxin substrate 1 (Rho family, small GTP binding protein Rac1), isoform CRA_b lng=148	6.76	1	1	1.12731	0.472968	1.02986	0.832974	0.920842	0.538625
IPI:IPI00016513.5	200	22.5266	8.38232	Ras-related protein Rab-10	5.5	2	1	1.00874	0.764828	1.12184	0.467523	1.11578	0.499721
IPI:IPI00008964.3	201	22.1572	5.73193	Ras-related protein Rab-1B	16.42	3	2	0.958869	0.469628	0.762234	0.0249125	0.813474	0.0687239
IPI:IPI00007755.3	225	24.3323	7.94287	Ras-related protein Rab-21	4.89	1	1	0.999381	0.994	1.12661	0.0738565	1.13427	0.135564
IPI:IPI00016339.4	216	23.4678	8.41162	Ras-related protein Rab-5C	6.48	2	1	1.03105	0.572149	1.21223	0.534064	0.943392	0.597692
IPI:IPI00375947.3	1358	154.95	5.21143	retrotransposon-like protein 1	0.37	2	1	1.00426	0.749773	1.3022	0.0277948	1.30257	0.0234022
IPI:IPI00013871.1	792	90.0125	7.15186	Ribonucleoside-diphosphate reductase large subunit	1.26	1	1	0.945187	0.709328	0.973363	0.75718	1.03286	0.83003
IPI00941764.1	167	18.2465	5.49072	Ribophorin II lng=167	7.19	3	1	1.1076	0.420294	1.05424	0.694933	1.01327	0.755865
IPI00877635.1	351	40.2416	10.0083	Ribosomal protein L3, isoform CRA_b lng=351	4.27	3	2	0.868231	0.0810156	1.13942	0.319983	1.33972	0.119762
IPI00478896.3	191	21.5314	11.019	Ribosomal protein L7a lng=191	15.18	4	3	0.93984	0.38357	0.969918	0.656569	1.00161	0.6517
IPI00797875.1	75	8.31649	10.7261	Ribosomal protein S26 lng=75	12	2	1	1.11994	0.342196	1.26198	0.0253097	1.13313	0.302333
IPI00643522.1	218	24.953	11.1362	Ribosomal protein S6, isoform CRA_a lng=218	14.68	2	2	0.922672	0.414228	0.916917	0.0893542	1.00002	0.943768
IPI00645201.1	188	21.866	10.3599	Ribosomal protein S8 lng=188	23.94	9	4	0.959299	0.481801	0.945147	0.566039	0.997366	0.875144
IPI00815843.1	124	14.6019	10.6235	RPL14 protein (Fragment) lng=124	17.74	4	2	1.02203	0.797128	0.861628	0.157179	0.884847	0.243255
IPI00847192.1	113	13.1533	10.4478	RPS9 protein (Fragment) lng=113	21.24	5	3	0.961669	0.616714	0.963617	0.261432	1.01708	0.979478
IPI00916229.1	299	32.9441	7.25439	S-adenosylmethionine synthetase lng=299	4.68	3	2	1.09909	0.323474	1.13959	0.121982	1.04512	0.69804
IPI00642931.2	331	37.119	7.26904	Sec23 homolog B lng=331	4.23	3	1	1.24462	0.239889	1.12608	0.226217	0.973913	0.541329
IPI00908824.1	378	41.6308	9.5249	Serine hydroxymethyltransferase lng=378	15.08	7	5	1.04464	0.716475	1.14069	0.081035	1.0379	0.466469
IPI:IPI00220637.5	514	58.7401	6.43018	Seryl-tRNA synthetase, cytoplasmic	1.75	2	1	0.992906	0.922767	1.07098	0.472325	1.0883	0.38464
IPI00917753.1	265	30.9742	4.23389	SET nuclear oncogene lng=265	13.21	6	3	0.943051	0.675483	0.826867	0.0109093	0.890659	0.428127
IPI00744660.1	312	35.1886	8.01611	Seven transmembrane helix receptor lng=312	2.24	1	1	1.16983	0.735693	1.26403	0.61377	1.09901	0.796043
IPI:IPI00147874.1	359	40.2815	6.7417	Sialic acid synthase	3.62	1	1	1.03325	0.759227	0.834787	0.0587776	0.815418	0.172329
IPI:IPI00293434.2	136	14.5608	10.0376	Signal recognition particle 14 kDa protein	17.65	3	2	1.01786	0.807832	1.00333	0.993043	0.962665	0.936391
IPI:IPI00642816.2	86	10.1051	7.97217	Signal recognition particle 9 kDa protein	12.79	2	1	1.12255	0.0168037	1.13637	0.0113251	1.01874	0.371628
IPI:IPI00186338.1	86	9.73391	6.0874	similar to barrier to autointegration factor 1	13.95	2	1	1.07039	0.0721615	1.03673	0.203868	0.981228	0.283401
IPI:IPI00967375.1	128	15.1269	9.979	Similar to NADH dehydrogenase (ubiquinone) 1 alpha subcomplex, 6, 14kDa	6.25	1	1	0.957307	0.410819	0.962325	0.839615	1.0159	0.977007
IPI00786995.1	4096	465.166	7.2251	similar to protein kinase, DNA-activated, catalytic polypeptide lng=4096	1.93	11	7	0.931179	0.07238	0.864106	0.0431465	0.988732	0.190522
IPI:IPI00029266.1	92	10.7966	9.43701	Small nuclear ribonucleoprotein E	11.96	3	1	0.993913	0.967697	0.920288	0.196588	0.929265	0.689149
IPI00924895.1	64	7.09667	7.18115	SNRPG protein lng=64	18.75	2	1	1.01432	0.908788	0.951506	0.479044	0.948539	0.486201
IPI:IPI00216057.6	357	38.2998	7.97217	Sorbitol dehydrogenase	19.89	9	5	0.780271	0.258458	0.655172	0.0108744	0.75964	0.459926
IPI:IPI00292020.3	302	33.8027	5.49072	Spermidine synthase	3.31	2	1	1.11323	0.33758	1.12361	0.0170344	1.02133	0.920474
IPI00843996.1	124	14.1942	10.0815	Splicing factor, arginine/serine-rich 3, isoform CRA_a lng=124	11.29	1	1	0.977321	0.277014	0.889689	0.0212482	0.917788	0.0588115
IPI:IPI00009922.3	109	12.3414	10.2427	SRA stem-loop-interacting RNA-binding protein, mitochondrial	12.84	1	1	0.859591	0.274237	0.860471	0.161065	1.00604	0.990843
IPI00916802.1	361	41.7987	5.96045	SS-B/La protein lng=361	17.45	9	5	1.02459	0.271954	0.957468	0.265752	0.919274	0.121027
IPI:IPI00140420.4	910	101.934	7.1665	Staphylococcal nuclease domain-containing protein 1	1.98	2	2	1.02994	0.716466	0.846118	0.0280125	0.825311	0.108086
IPI00642012.1	86	9.85831	7.41553	Stathmin lng=86	25.58	4	2	0.950231	0.672171	0.916281	0.525788	0.996505	0.754009
IPI:IPI00007765.5	679	73.6348	6.16357	Stress-70 protein, mitochondrial	15.32	21	9	1.03993	0.115915	1.058	0.194232	1.05881	0.644864
IPI:IPI00013894.1	543	62.5994	6.80029	Stress-induced-phosphoprotein 1	12.71	10	6	1.00993	0.720254	1.04342	0.305718	1.05032	0.235491
IPI:IPI00026516.1	520	56.1219	7.45947	Succinyl-CoA:3-ketoacid-coenzyme A transferase 1, mitochondrial	4.04	1	1	2.13698		2.63111		1.24747	0.597201
IPI:IPI00218733.6	154	15.9259	6.12549	Superoxide dismutase [Cu-Zn]	9.09	1	1	1.01904	0.233539	1.04183	0.0369908	1.03035	0.243577
IPI00922900.1	128	14.8445	5.98584	Surfeit 4, isoform CRA_c lng=128	24.22	3	2	0.935715	0.645515	0.87307	0.310284	0.914432	0.69537
IPI:IPI00966060.1	453	50.6189	6.7124	SYNCRIP protein (Fragment)	4.64	3	2	0.902456	0.583952	0.668992	0.029749	0.736528	0.285486
IPI:IPI00298994.6	2541	269.599	6.07471	Talin-1	0.67	1	1	0.801351	0.0294456	0.871403	0.102358	1.09283	0.318184
IPI:IPI00290566.1	556	60.3056	6.11279	T-complex protein 1 subunit alpha	17.81	14	8	1.04551	0.140513	1.04664	0.383623	1.06722	0.981238
IPI:IPI00297779.7	535	57.4521	6.45557	T-complex protein 1 subunit beta	11.4	9	5	0.976009	0.880653	0.947199	0.714647	0.994761	0.270738
IPI:IPI00010720.1	541	59.6328	5.65576	T-complex protein 1 subunit epsilon	22.55	15	10	1.03739	0.473503	1.00338	0.964567	0.989945	0.107391
IPI:IPI00552715.1	507	56.3952	6.49365	T-complex protein 1 subunit gamma isoform c	15.38	10	6	1.05531	0.248152	1.0067	0.893394	0.962001	0.167069
IPI:IPI00552590.1	486	53.2551	7.26904	T-complex protein 1 subunit zeta isoform b	17.08	10	6	1.03284	0.0643678	1.00072	0.95876	0.99973	0.0615649
IPI:IPI00056511.1	418	48.2532	6.3667	Tektin-1	2.63	2	2	0.996333	0.928271	0.979748	0.666011	0.991369	0.62255
IPI:IPI00646689.1	123	13.9318	5.51611	Thioredoxin domain-containing protein 17	15.45	3	2	0.93647	0.0355246	0.926471	0.0837949	1.02865	0.736278
IPI00552768.1	85	9.44569	6.03662	Thioredoxin, isoform CRA_b lng=85	23.53	3	2	0.985605	0.947799	0.840826	0.147978	0.897527	0.46238
IPI:IPI00374151.1	238	25.8223	7.45947	thioredoxin-dependent peroxide reductase, mitochondrial isoform b	14.29	6	3	0.971943	0.81167	0.963937	0.620761	0.964336	0.952265
IPI:IPI00305692.5	289	32.2307	4.95752	Thioredoxin-like protein 1	3.81	2	1	1.03754	0.848102	1.03052	0.733626	0.994401	0.974286
IPI00328840.9	264	27.5409	11.0483	THO complex 4 lng=264	3.79	2	1	0.972922	0.792109	0.924432	0.204797	0.959971	0.647789
IPI:IPI00180240.2	44	5.05954	5.05908	Thymosin beta-4-like protein 3	15.91	3	1	0.660841	0.0749017	0.636982	0.0638988	0.99501	0.548577
IPI:IPI00744692.1	337	37.5165	6.81494	Transaldolase	11.57	7	4	0.829864	0.220924	0.810111	0.210317	1.03428	0.901825
IPI:IPI00022462.2	760	84.8179	6.60986	Transferrin receptor protein 1	3.55	3	2	0.949125	0.664818	0.913505	0.177335	0.949381	0.775089
IPI:IPI00022774.3	806	89.2657	5.26221	Transitional endoplasmic reticulum ATPase	13.28	14	8	0.958033	0.411211	0.906869	0.10173	0.993573	0.43603
IPI:IPI00942979.1	623	67.8347	7.66455	Transketolase	6.42	6	4	0.904013	0.136524	0.9985	0.992048	1.26439	0.530786
IPI:IPI00001159.11	2671	292.572	7.47412	Translational activator GCN1	0.52	2	1	1.19592	0.394788	1.05923	0.73142	0.890463	0.0254369
IPI:IPI00028055.4	219	24.96	7.44482	Transmembrane emp24 domain-containing protein 10	8.22	4	2	1.06741	0.591371	1.17914	0.241081	1.18327	0.375143
IPI:IPI00023542.6	235	27.2602	8.01611	Transmembrane emp24 domain-containing protein 9	4.26	1	1	1.04513	0.738623	0.901747	0.429615	0.873995	0.432668
IPI:IPI00031522.2	763	82.9469	9.0415	Trifunctional enzyme subunit alpha, mitochondrial	4.72	4	3	0.93295	0.597643	1.00344	0.949749	1.03847	0.473753
IPI:IPI00009010.3	125	14.1903	5.26221	tRNA methyltransferase 112 homolog	11.2	4	1	1.34367	0.141013	1.19414	0.270565	0.846292	0.491067
IPI00642416.1	518	58.4452	8.36768	TROVE domain family, member 2, isoform CRA_d lng=518	2.51	2	1	1.14057	0.316769	1.2238	0.0704466	1.08347	0.533762
IPI:IPI00027107.5	455	49.8433	7.60596	Tu translation elongation factor, mitochondrial precursor	12.09	9	5	0.98947	0.862688	1.02301	0.535429	1.02765	0.643955
IPI:IPI00180675.4	451	50.1036	5.05908	Tubulin alpha-1A chain	37.47	97	13	0.895537	0.458296	0.899378	0.30131	1.01108	0.968113
IPI:IPI00218343.4	449	49.8635	5.09717	Tubulin alpha-1C chain	40.76	99	14	0.945588	0.144306	1.0068	0.933479	1.08328	0.513989
IPI:IPI00013475.1	445	49.875	4.89404	Tubulin beta-2A chain	26.74	25	10	0.979466	0.831102	0.962059	0.739488	0.990396	0.732345
IPI:IPI00013683.2	450	50.4003	4.93213	Tubulin beta-3 chain	20.89	20	8	1.03508	0.767134	0.813404	0.20514	0.790633	0.0676344
IPI00879002.1	636	73.5006	5.5415	Tubulin tyrosine ligase-like family, member 12 lng=636	2.04	2	1	0.988414	0.895112	0.996695	0.996184	1.01186	0.970852
IPI00794663.1	433	48.2976	5.0083	Tubulin, alpha 1 (Testis specific), isoform CRA_a lng=433	35.57	25	12	1.17969	0.34587	1.15484	0.154856	0.928001	0.87795
IPI00792478.1	383	42.9262	5.08447	Tubulin, alpha 8, isoform CRA_b lng=383	25.07	17	7
IPI00645452.1	426	47.736	4.80518	Tubulin, beta lng=426	35.21	36	13	0.945147	0.183653	0.797104	0.0168414	0.847894	0.00645544
IPI00217236.4	108	12.8467	5.2876	Tubulin-specific chaperone A lng=108	18.52	3	2	0.944506	0.673019	0.97839	0.867846	1.16677	0.647851
IPI:IPI00007074.5	528	59.1061	7.04932	Tyrosyl-tRNA synthetase, cytoplasmic	1.7	1	1	1.24764	0.112222	1.22829	0.208457	0.989648	0.846309
IPI:IPI00645078.1	1058	117.774	5.75732	Ubiquitin-like modifier-activating enzyme 1	17.49	22	13	1.00367	0.981206	0.981477	0.470035	1.00686	0.528943
IPI:IPI00019770.3	133	14.3808	10.1694	ubiquitin-like protein fubi and ribosomal protein S30 precursor	7.52	2	1	0.949922	0.485572	0.926574	0.285103	0.981303	0.609402
IPI:IPI00967040.1	124	13.4285	4.52588	Uncharacterized protein	9.68	2	1	0.837487	0.103121	0.667282	0.0529339	0.800779	0.094255
IPI:IPI00967956.1	419	48.1805	7.07861	Uncharacterized protein	1.67	1	1	1.17991	0.173551	1.2322	0.11081	1.05151	0.0983561
IPI:IPI00967073.2	227	25.8704	9.42236	Uncharacterized protein	18.94	8	4	0.965586	0.439159	1.04936	0.387752	1.04408	0.222389
IPI:IPI00967046.1	123	14.0262	7.18115	Uncharacterized protein	9.76	2	1	1.0507	0.610601	1.18668	0.0277724	1.14387	0.23541
IPI:IPI00966573.1	173	19.1746	5.80811	Uncharacterized protein	6.94	1	1	1.09649	0.371762	0.92592	0.613383	0.849621	0.335295
IPI:IPI00966398.1	246	26.8753	5.40186	Uncharacterized protein	17.07	4	3	0.966987	0.692768	1.0309	0.403782	1.02593	0.458107
IPI:IPI00968169.1	191	21.2324	9.96436	Uncharacterized protein	9.95	3	2	0.992642	0.958162	0.94088	0.648623	0.984233	0.553752
IPI:IPI00967562.1	112	12.6325	8.57275	Uncharacterized protein	30.36	5	3	1.03623	0.964993	1.07689	0.587417	1.00956	0.625388
IPI:IPI00967955.1	351	39.8826	4.85596	Uncharacterized protein	3.13	1	1	1.02353	0.894877	1.13949	0.66879	1.12915	0.695135
IPI:IPI00964261.1	53	5.84309	4.81787	Uncharacterized protein	18.87	1	1	1.15007	0.313666	1.20719	0.228862	1.05789	0.75358
IPI:IPI00965185.1	150	16.568	9.26123	Uncharacterized protein	8	2	1	1.06348	0.54515	1.01891	0.845363	0.956968	0.765474
IPI:IPI00967533.1	222	25.2073	9.56885	Uncharacterized protein	5.41	2	1	1.06974	0.0524315	1.10997	0.438702	1.03997	0.767341
IPI:IPI00963825.1	99	10.1883	10.4038	Uncharacterized protein	7.07	2	1	1.0651	0.418182	1.11738	0.570031	1.05991	0.78149
IPI:IPI00966919.1	147	16.3934	9.70068	Uncharacterized protein	7.48	1	1	1.24148	0.336459	1.20165	0.209309	0.972212	0.840994
IPI:IPI00966946.1	202	23.369	8.39697	Uncharacterized protein	7.43	2	1	0.900166	0.686887	0.864378	0.33596	0.738461	0.88434
IPI:IPI00945698.1	96	11.0117	6.55127	Uncharacterized protein	14.58	1	1	0.946748	0.623941	0.863756		0.469094
IPI:IPI00006980.1	244	28.0507	6.65381	UPF0568 protein C14orf166	5.33	2	1	1.09939	0.827234	0.975795	0.911393	0.889422	0.80313
IPI:IPI00018931.6	796	91.6489	5.49072	Vacuolar protein sorting-associated protein 35	4.15	6	3	0.892748	0.0514195	0.847115	0.0294153	0.943445	0.257361
IPI:IPI00006865.3	215	24.7248	8.51416	Vesicle-trafficking protein SEC22b	13.95	6	3	1.15802	0.178658	1.21088	0.0259157	1.05153	0.538752
IPI00334159.6	233	26.5185	9.01221	Von Hippel-Lindau binding protein 1 lng=233	9.44	2	2	1.23353	0.0619299	1.13783	0.153979	0.928041	0.399149
IPI:IPI00007682.2	617	68.2605	5.51611	V-type proton ATPase catalytic subunit A	5.02	6	2	0.930312	0.462105	0.854523	0.0371466	1.01625	0.451423
IPI:IPI00412224.2	1224	136.598	6.91748	WD repeat-containing protein 11	0.65	1	1	1.08141	0.195759	0.95475	0.519669	0.889966	0.117091
IPI00889791.1	568	65.1076	6.52197	X-ray repair complementing defective repair in Chinese hamster cells 6 (Ku autoantigen, 70kDa), isoform CRA_b lng=568	7.39	8	4	1.10996	0.0525904	1.0611	0.129552	1.04604	0.103611
IPI:IPI00220834.8	732	82.6523	5.80811	X-ray repair cross-complementing protein 5	3.96	5	3	0.926371	0.487751	0.956663	0.0338902	1.06733	0.762002
IPI:IPI00412701.2	492	54.6753	8.96826	Zinc finger protein 517	1.83	1	1	1.00293	0.995729	0.824248	0.356413	0.825847	0.260503
